# Supplementary material for: Insights into Within-Host Evolution and Dynamics of Oral and Intestinal Streptococci Unveil Niche Adaptation
Source: Int J Mol Sci. 2024 Dec 17;25(24):13507. doi: 10.3390/ijms252413507 (PMC11727833; doi:10.3390/ijms252413507)
Supplement: Supplementary file 1 [file ijms-25-13507-s001.zip]

Archive with 7 entries (7 files):
- Supplementary material20241216/FigureS1.pdf
- Supplementary material20241216/FigureS2.pdf
- Supplementary material20241216/FigureS3.pdf
- Supplementary material20241216/Supplementary File S1.pdf
- Supplementary material20241216/TableS1.xlsx
- Supplementary material20241216/TableS2.xlsx
- Supplementary material20241216/TableS3.xlsx
