# Supplementary material for: Insights into Within-Host Evolution and Dynamics of Oral and Intestinal Streptococci Unveil Niche Adaptation
Source: Int J Mol Sci. 2024 Dec 17;25(24):13507. doi: 10.3390/ijms252413507 (PMC11727833; doi:10.3390/ijms252413507)
Supplement: Supplementary file 1 [file ijms-25-13507-s001.zip › Supplementary material20241216/TableS1.xlsx]

## Sheet: Tabelle1
Table S1.Metadata and assembly statistics of the 218 streptococcal genomes investigated in this study.
					Genome assembly statistics
Sample_ID	Host_ID	Sample	WGS identification	MALD-TOF idefntification	# contigs (>= 1000 bp)	Largest contig	Total length	GC (%)	N50	NG50	N75	NG75	L50	LG50
OMI631	P 03	Saliva	Streptococcus infantis	S. oralis	23	476891	1966381	39.43	205275	108266	83355	3	5	6
OMI632	P 03	Saliva	Streptococcus mitis	S. mitis	24	717691	2089983	40.03	203650	164842	133414	85189	3	4
OMI633	P 03	Saliva	Streptococcus parasanguinis	S. parasanguinis	14	912427	2228786	41.49	546669	546669	281068	168558	2	2
OMI634	P 03	Saliva	Streptococcus cristatus	S. cristatus	17	429429	2138921	42.17	241081	241081	172534	112594	4	4
OMI635	P 03	Saliva	Streptococcus mitis	S. mitis /pneumoniae	26	476419	2087403	40.01	164842	149758	112355	85189	4	5
OMI636	P 03	Feces	Streptococcus lutetiensis	S. lutetiensis	31	260374	1873670	37.48	146764	99153	50012	33252	5	6
OMI637	P 04	Feces	Streptococcus tigurinus	S. oralis	18	628520	1931922	41.26	427319	323406	184126	93307	2	3
OMI638	P 04	Feces	Streptococcus parasanguinis	S. parasanguinis	19	428832	2188522	41.86	283704	223851	122138	85593	3	4
OMI639	P 04	Saliva	Streptococcus infantis	S. mitis /pneumoniae	8	701846	1775787	39.51	465675	465675	417763	417763	2	2
OMI639-1	P 04	Saliva	Streptococcus infantis	S. mitis /pneumoniae	9	700635	1776727	39.51	465651	465651	417763	128921	2	2
OMI640	P 04	Saliva	Streptococcus parasanguinis	S. parasanguinis	14	865960	2143426	41.96	300362	283706	123934	122138	2	3
OMI641	P 04	Saliva	Streptococcus mitis	S. oralis /pneumoniae	27	344916	2025672	40	166922	141158	86133	60031	5	6
OMI642	P 04	Saliva	Streptococcus infantis	S. oralis	58	168251	2189960	39.14	80464	80464	38920	29200	11	11
OMI643	P 04	Saliva	Streptococcus mitis	S. mitis /pneumoniae	21	672647	1986563	39.99	344916	201271	166077	72476	2	3
OMI645	P 06	Saliva	Streptococcus parasanguinis	S. parasanguinis	12	889036	2117636	42	382737	382737	217947	217947	2	2
OMI646	P 07	Saliva	Streptococcus infantis	S. pneumoniae	10	532376	1824752	39.17	409208	263449	259455	36590	2	3
OMI647	P 07	Saliva	Streptococcus intermedius	S. intermedius	12	528340	1916682	37.74	288824	266506	187067	89730	3	4
OMI648	P 07	Saliva	Streptococcus dentisani	S. oralis	35	225307	2063737	40.45	104051	84242	52473	25076	7	10
OMI649	P 07	Saliva	Streptococcus mitis	S. oralis /pneumoniae	60	145809	2153250	39.37	72170	48143	37669	12	18	22
OMI650	P 07	Saliva	Streptococcus parasanguinis	S. parasanguinis	11	527579	2270501	41.73	300166	245503	241138	40257	3	4
OMI651	P 07	Saliva	Streptococcus mitis	S. pneumoniae /mitis	10	872600	1855646	40.28	448548	448548	170159	2	2	3
OMI652	P 07	Saliva	Streptococcus peroris	S. peroris	6	1165141	1714415	39.2	1165141	1165141	401876	85933	1	1
OMI653	P 07	Feces	Streptococcus anginosus	S. anginosus	22	356223	1987542	38.63	236005	209813	107612	56530	4	5
OMI655	P 04	Saliva	Streptococcus infantis	S. oralis /pneumoniae	62	168251	2192428	39.14	75717	63150	38811	23951	11	12
OMI656	P 04	Saliva	Streptococcus infantis	S. peroris /mitis	8	699905	1743380	39.53	465651	465651	387365	387365	2	2
OMI657	P 04	Saliva	Streptococcus mitis	S. mitis	19	620837	1986859	39.99	192267	166077	141066	62124	3	4
OMI658	P 04	Saliva	Streptococcus infantis	S. salivarius	10	700630	1748585	39.52	465651	465651	320338	320338	2	2
OMI659	P 03	Feces	Streptococcus australis	S. parasanguinis	7	1212309	2065807	42.04	1212309	1212309	369964	262733	1	1
OMI659-1	P 03	Feces	Streptococcus australis	S. parasanguinis	7	1212309	2066421	42.04	1212309	369964	369964	87313	1	2
OMI660	P 04	Feces	Streptococcus infantis	S. peroris /pneumoniae	8	698684	1773128	39.52	465651	417763	417763	2	3	3
OMI661	P 04	Feces	Streptococcus oralis	S. pneumoniae /oralis	11	894993	2020157	41.06	420684	420684	278132	133081	2	2
OMI662	P 04	Feces	Streptococcus infantis	S. mitis /peroris	9	698684	1774201	39.52	465651	417763	417763	2	3	3
OMI663	P 06	Saliva	Streptococcus infantis	S. oralis	10	698684	1776694	39.52	465651	465651	417763	417763	2	2
OMI664	P 07	Feces	Streptococcus parasanguinis	S. parasanguinis	9	709920	2271767	41.73	469601	440115	300254	300254	2	3
OMI665	P 05	Saliva	Streptococcus infantis	S. oralis /pneumoniae	57	194762	2224924	39.05	77818	71327	43220	29270	9	11
OMI666	P 05	Saliva	Streptococcus parasanguinis	S. parasanguinis	18	506639	2178122	41.73	183622	154420	93937	84436	4	5
OMI667	P 05	Saliva	Streptococcus infantis	S. peroris /oralis	48	161483	2081592	39.28	106679	70697	51465	43303	8	10
OMI668	P 05	Saliva	Streptococcus mitis	S. oralis /mitis	44	317101	2142628	39.57	80114	65246	60014	9677	7	11
OMI668-1	P 05	Saliva	Streptococcus mitis	S. oralis /mitis	50	315638	2144385	39.58	74323	67607	47599	33382	8	10
OMI669	P 05	Saliva	Streptococcus mitis	S. pneumoniae /oralis	22	295003	1876342	40.24	155898	129018	126050	8948	5	7
OMI670	P 05	Feces	Streptococcus parasanguinis	S. parasanguinis	22	422151	2142240	41.72	298812	154739	113560	68974	3	4
OMI671	P 15	Saliva	Streptococcus parasanguinis	S. parasanguinis	43	221347	2233413	41.39	88344	85305	53544	30063	9	11
OMI672	P 15	Saliva	Streptococcus infantis	S. infantis /oralis	9	377953	1801909	39.36	366512	366512	130419	128974	3	3
OMI673	P 15	Saliva	Streptococcus mitis	S. mitis	22	544604	1997248	39.95	252937	252937	100232	67227	3	3
OMI674	P 15	Saliva	Streptococcus infantis	S. pneumoniae	11	377954	1791608	39.41	366512	366512	269673	130419	3	3
OMI675	P 15	Saliva	Streptococcus peroris	S. peroris /oralis	10	479249	1735714	38.94	422405	297139	197507	125429	2	3
OMI676	P 10	Saliva	Streptococcus tigurinus	S. oralis	14	934105	1907184	41.03	295570	295570	275941	128909	2	2
OMI677	P 10	Saliva	Streptococcus vestibularis	S. vestibularis	38	312639	1905373	39.54	100398	80348	60484	50539	7	8
OMI678	P 16	Saliva	Streptococcus mitis	S. pneumoniae /mitis	28	500068	2076842	39.99	138101	138101	99083	82720	4	4
OMI679	P 16	Saliva	Streptococcus infantis	S. oralis	49	248054	2121756	39.35	112389	64308	47440	26949	7	10
OMI680	P 16	Saliva	Streptococcus parasanguinis	S. parasanguinis	24	492400	2145110	41.67	328570	171399	71495	60173	3	4
OMI681	P 16	Saliva	Streptococcus mitis	S. mitis	25	300307	2086165	39.79	181778	143423	118124	92429	5	6
OMI682	P 16	Saliva	Streptococcus infantis	S. pneumoniae /infantis	25	579934	1834772	39.25	200996	200996	130523	69506	3	3
OMI683	P 16	Feces	Streptococcus infantis	S. oralis	47	248054	2120113	39.34	112389	86759	47440	41353	7	8
OMI684	P 16	Feces	Streptococcus parasanguinis	S. parasanguinis	26	492400	2139729	41.69	171399	171399	152937	67609	4	4
OMI685	P 16	Feces	Streptococcus infantis	S. pneumoniae	14	958068	1843531	39.22	958068	131550	131550	1	3	3
OMI686	P 09	Saliva	Streptococcus parasanguinis	S. parasanguinis	21	374301	2113454	42	167241	167241	104582	100931	4	4
OMI687	P 09	Feces	Streptococcus parasanguinis	S. parasanguinis	13	687762	1965844	42.13	199085	188131	185561	86677	3	4
OMI688	P 12	Saliva	Streptococcus mitis	S. mitis /oralis	38	294136	2120353	39.85	184949	167426	69125	43567	5	6
OMI689	P 12	Saliva	Streptococcus infantis	S. oralis /pneumoniae	22	482442	2026633	39.51	227956	192310	153039	76340	3	4
OMI690	P 12	Saliva	Streptococcus infantis	S. infantis1oralis	37	234436	2149528	39.1	130065	127737	74947	71975	7	8
OMI691	P 12	Saliva	Streptococcus australis	S. parasanguinis	12	499844	1987500	42.01	183662	164297	131120	115084	3	4
OMI692	P 12	Saliva	Streptococcus mitis	S. mitis	39	264893	2075857	39.5	97908	73438	65249	21582	8	11
OMI693	P 12	Feces	Streptococcus australis	S. parasanguinis	24	299373	2016554	42.24	209116	209116	155032	99033	5	5
OMI694	P 09	Saliva	Streptococcus infantis	S. mitis /peroris	11	532967	1885849	39.13	245793	245793	178317	132461	3	3
OMI695	P 09	Saliva	Streptococcus timonensis	S. peroris /pneumoniae	13	425043	1677233	38.98	298334	265588	265588	54037	3	4
OMI696	P 12	Saliva	Streptococcus infantis	S. peroris /mitis	10	475285	1754905	39.32	472441	151893	151893	2	4	4
OMI697	P 12	Saliva	Streptococcus infantis	S. infantis /peroris	9	472407	1754794	39.33	461300	313933	227191	67255	2	3
OMI698	P 13	Saliva	Streptococcus parasanguinis	S. parasanguinis	35	304873	2282585	41.41	97199	90077	65187	63274	6	7
OMI699	P 13	Saliva	Streptococcus infantis	S. peroris /oralis	50	282768	2151117	39.39	124757	118608	74591	35669	7	8
OMI700	P 13	Saliva	Streptococcus mitis	S. oralis /pneumoniae	9	1339977	1876273	40.27	1339977	1339977	179514	566	1	1
OMI701	P 18	Saliva	Streptococcus parasanguinis	S. parasanguinis	16	947906	2245032	41.49	379755	379755	133159	87538	2	2
OMI702	P 18	Saliva	Streptococcus infantis	S. oralis /pneumoniae	13	458746	1838585	39.33	297345	297345	256276	111805	3	3
OMI703	P 18	Saliva	Streptococcus infantis	S. infantis1oralis	41	242501	2149364	39.6	108181	66326	59700	27694	7	10
OMI704	P 18	Saliva	Streptococcus sanguinis	S. sanguinis	20	697736	2470453	42.96	321128	216619	126873	99127	3	4
OMI705	P 18	Saliva	Streptococcus infantis	S. mitis /oralis	19	760095	1815372	39.59	327553	327553	324207	125927	2	2
OMI706	P 18	Saliva	Streptococcus infantis	S. infantis1mitis	42	242501	2153397	39.59	108181	101363	60553	48584	7	8
OMI707	P 18	Feces	Streptococcus lutetiensis	S. alactolyticus	56	149945	1657340	40.61	48728	46085	24697	19971	11	13
OMI709	P 18	Saliva	Streptococcus infantis	S. cristatus	39	242501	2153447	39.6	108914	108914	60553	59692	7	7
OMI710	P 18	Saliva	Streptococcus mitis	S. pneumoniae	47	174095	2112157	39.83	80709	70098	51306	15438	9	13
OMI711	P 18	Saliva	Streptococcus infantis	S. oralis /infantis	44	242501	2155185	39.6	108181	101362	59692	51711	7	8
OMI712	P 18	Saliva	Streptococcus infantis	S. infantis1peroris	39	242501	2147532	39.6	108914	108181	59692	51711	7	8
OMI714	P 15	Feces	Streptococcus tigurinus	S. oralis	17	696670	1803054	41.33	349482	187762	124707	48182	2	3
OMI715	P 15	Feces	Streptococcus infantis	S. oralis /mitis	7	868845	1854595	39.45	380772	380772	365195	365195	2	2
OMI716	P 15	Feces	Streptococcus oralis	S. oralis	27	438612	2156826	40.88	249040	249040	124018	88780	4	4
OMI717	P 15	Feces	Streptococcus parasanguinis	S. parasanguinis	35	221474	2190991	41.56	89832	85180	60323	31874	8	11
OMI734	P 21	Saliva	Streptococcus parasanguinis	S. parasanguinis	39	260732	2146179	41.71	103206	91217	50180	25190	7	10
OMI736	P 21	Saliva	Streptococcus vestibularis	S. vestibularis	48	210567	2073824	39.13	92173	88997	56665	37800	9	10
OMI737	P 21	Saliva	Streptococcus mitis	S. mitis	52	211396	1862945	40.08	58352	48586	32787	24020	8	11
OMI738	P 21	Saliva	Streptococcus parasanguinis	S. oralis	35	234947	2240669	41.62	103622	91809	75666	33288	8	10
OMI738-1	P 21	Saliva	Streptococcus australis	S. oralis	14	648923	1998161	42.22	296593	296593	121294	90548	3	3
OMI739	P 21	Feces	Streptococcus parasanguinis	S. parasanguinis	34	309349	2251018	41.34	95219	82890	64139	53543	7	9
OMI740	P 21	Feces	Streptococcus parasanguinis	S. parasanguinis	39	309349	2287790	41.36	82890	75256	57645	38440	8	11
OMI741	P 21	Saliva	Streptococcus mitis	S. mitis/oralis	47	165978	1941180	39.98	72421	62420	46374	26126	9	11
OMI745	P 21	Saliva	Streptococcus gordonii	S. gordonii	15	424439	2215407	40.34	307340	276419	217262	217262	3	4
OMI748	P 03	Feces	Streptococcus parasanguinis	S. parasanguinis	17	562600	2124475	41.51	262286	129947	111401	70341	3	4
OMI749	P 03	Saliva	Streptococcus australis	S. parasanguinis	6	1402053	2035590	42.14	1402053	1402053	214800	114021	1	1
OMI750	P 03	Saliva	Streptococcus parasanguinis	S. parasanguinis	16	912427	2229576	41.49	431925	431925	147632	147238	2	2
OMI751	P 03	Saliva	Streptococcus parasanguinis	S. parasanguinis	26	559385	2206705	41.72	219891	110833	94910	9664	3	6
OMI752	P 03	Feces	Streptococcus sanguinis	S. sanguinis	25	387024	2496230	43.03	194690	153074	99646	85967	4	6
OMI753	P 03	Feces	Streptococcus infantis	S. infantis /mitis	11	551529	1723795	39.61	326708	321293	179885	126920	2	3
OMI754	P 03	Feces	Streptococcus infantis	S. peroris /pneumoniae	8	882572	1723385	39.61	882572	316171	179885	101884	1	2
OMI755	P 03	Feces	Streptococcus infantis	S. peroris /mitis	12	878286	1724258	39.61	878286	316138	126920	59073	1	2
OMI756	P 03	Saliva	Streptococcus mitis	S. mitis	20	399571	2144467	39.85	242624	242624	107820	89536	4	4
OMI757	P 03	Saliva	Streptococcus mitis	S. mitis /oralis	44	226798	2206030	39.49	81493	75235	48160	42196	9	10
OMI758	P 03	Saliva	Streptococcus mitis	S. oralis /mitis	14	728848	1995233	40.01	387823	221492	181767	3588	2	3
OMI759	P 03	Saliva	Streptococcus infantis	S. oralis	20	447505	1978223	39.51	277353	167474	108266	62046	3	4
OMI760	P 03	Saliva	Streptococcus mitis	S. mitis /oralis	23	476770	2087107	40.01	164842	149758	118310	85189	4	5
OMI762	P 03	Saliva	Streptococcus infantis	S. oralis	23	469381	2121765	39.41	233824	177087	146761	16902	3	5
OMI786	C1	Saliva	Streptococcus infantis	S. infantis	49	333552	2249679	39.38	110888	91670	53032	41214	7	8
OMI787	C1	Saliva	Streptococcus infantis	S. oralis	30	480552	2100555	39.44	141560	135781	69470	60276	4	5
OMI788	C1	Saliva	Streptococcus infantis	S. pneumoniae	9	814301	1859417	39.24	428008	428008	275896	126883	2	2
OMI789	C1	Saliva	Streptococcus infantis	S. peroris	27	668964	2035971	39.6	170943	170899	96933	83888	3	4
OMI790	C1	Saliva	Streptococcus mitis	S. mitis	10	579836	1922350	39.69	425606	316816	172279	155845	2	3
OMI791	C1	Saliva	Streptococcus australis	S. parasanguinis	10	652524	1991165	41.79	561067	561067	206273	121204	2	2
OMI792	C1	Feces	Streptococcus parasanguinis	S. parasanguinis	26	239459	2130965	41.88	127874	127874	89231	87427	6	6
OMI793	C1	Feces	Streptococcus gordonii	S. gordonii	10	651051	2160412	40.55	279333	279333	218526	210977	3	3
OMI794	C2	Saliva	Streptococcus mitis	S. oralis	29	258271	1983987	39.97	139076	117670	102125	32874	6	8
OMI795	C2	Saliva	Streptococcus mitis	S. pneumoniae	39	179264	1980052	40.04	107182	105159	60639	33856	7	8
OMI796	C2	Saliva	Streptococcus timonensis	S. peroris	11	614944	1621005	39.07	426477	291514	291514	2	3	3
OMI797	C2	Saliva	Streptococcus mitis	S. mitis	29	260227	1993252	39.91	143097	117464	107020	32874	6	8
OMI798	C2	Saliva	Streptococcus mitis	S. parasanguinis	29	260307	1993285	39.92	143645	143645	106490	102124	6	6
OMI799	C2	Saliva	Streptococcus salivarius	S. salivarius	18	564028	2170045	39.92	405726	405726	197109	193520	3	3
OMI800	C2	Saliva	Streptococcus sanguinis	S. sanguinis	6	1056513	2382480	42.87	398630	398630	374942	372655	2	2
OMI801	C2	Feces	Streptococcus tigurinus	S. oralis	9	954857	2058257	40.78	317107	317107	176054	176054	2	2
OMI802	C2	Feces	Streptococcus infantis	S. peroris	15	401396	1826233	39.39	303599	205898	189569	50426	3	4
OMI803	C2	Feces	Streptococcus parasanguinis	S. parasanguinis	21	320185	2161216	41.55	164523	132201	104691	36714	5	7
OMI808	C3	Saliva	Streptococcus infantis	S. pneumoniae	12	622522	1660644	39.49	264295	264295	203460	203460	2	2
OMI809	C3	Saliva	Streptococcus infantis	S. peroris	11	516710	1893820	39.24	361364	361364	259614	259614	3	3
OMI810	C3	Saliva	Streptococcus parasanguinis	S. parasanguinis	11	660418	2083328	42.01	415296	324551	288035	143539	2	3
OMI811	C3	Saliva	Streptococcus salivarius	S. salivarius	56	188477	2340865	39.67	74475	72999	48406	44680	10	11
OMI811-1	C3	Saliva	Streptococcus salivarius	S. salivarius	34	308297	2349177	39.66	119288	119288	64677	56502	7	7
OMI812	C3	Feces	Streptococcus parasanguinis	S. parasanguinis	18	327444	2152105	41.81	241460	180428	116331	91706	4	5
OMI813	C2	Saliva	Streptococcus infantis	S. peroris	9	735415	1766225	39.27	471356	354435	354435	2	3	3
OMI813-1	C2	Saliva	Streptococcus australis	S. peroris	11	678255	1998722	42.38	355341	253768	227629	221764	2	3
OMI814	C3	Feces	Streptococcus salivarius	S. salivarius	29	308296	2315009	39.61	119288	117188	73825	59982	7	8
OMI815	C3	Feces	Streptococcus infantis	S. mitis/peroris	13	459977	1667146	39.47	235439	235439	161481	161481	3	3
OMI816	C2	Feces	Streptococcus infantis	S. peroris/ mitis	9	802075	1827212	39.26	470821	470821	358227	126134	2	2
OMI817	C2	Feces	Streptococcus salivarius	S. salivarius	15	808097	2136763	39.94	297231	214516	203421	203421	2	3
OMI819	C8	Feces	Streptococcus australis	S. parasanguinis	13	542492	2028918	41.89	263430	263430	114284	119226	3	3
OMI820	C8	Saliva	Streptococcus australis	S. australis	9	605867	2029934	41.89	499893	366377	230003	230003	2	3
OMI821-1	C8	Feces	Streptococcus australis	S. australis	17	379579	2031753	41.98	175992	175992	135908	89918	4	4
OMI822	C9	Saliva	Streptococcus australis	S. parasanguinis	6	1239401	2016681	42.12	1239401	1239401	309115	309115	1	1
OMI823	C9	Feces	Streptococcus australis	S. parasanguinis	9	1233074	2005799	42.16	1233074	311701	311701	85120	1	2
OMI824	C9	Saliva	Streptococcus anginosus	S. anginosus	43	225604	1917983	38.85	79777	77870	47871	46510	8	9
OMI825	C9	Feces	Streptococcus anginosus	S. anginosus	22	1016105	2320347	38.47	274371	149238	112984	71584	2	3
OMI828	C13	Saliva	Streptococcus australis	S. parasanguinis	9	945004	1998524	42.22	350293	350293	255478	209929	2	2
OMI828-1	C13	Saliva	Streptococcus australis	S. parasanguinis	8	1199383	1997742	42.22	1199383	350293	350293	120668	1	2
OMI829	C13	Saliva	Streptococcus timonensis	S. pneumoniae	12	469593	1756819	38.87	264650	205896	140562	55690	3	4
OMI830	C13	Saliva	Streptococcus salivarius	S. vestibularis	23	542282	2251799	39.69	184511	184511	92249	91484	4	4
OMI831	C13	Feces	Streptococcus parasanguinis	S. parasanguinis	9	1078496	2212751	41.65	334038	334038	317392	238499	2	2
OMI832	C13	Feces	Streptococcus mitis	S. pneumoniae	28	197502	1879613	40.07	135601	134083	84289	58911	6	7
OMI833	C13	Feces	Streptococcus salivarius	S. vestibularis	18	595082	2243157	39.71	322407	212726	101804	68825	3	4
OMI834	C 10	Saliva	Streptococcus parasanguinis	S. parasanguinis	14	998650	2174874	41.85	212458	202807	190788	91888	2	3
OMI835	C 10	Saliva	Streptococcus infantis	S. oralis	23	523835	2020280	39.29	495053	282927	134820	64862	2	3
OMI836	C 10	Saliva	Streptococcus salivarius	S. salivarius	52	245952	2498958	39.23	111045	110261	65725	40897	8	9
OMI837	C 10	Saliva	Streptococcus mitis	S. pneumoniae	13	337203	2017435	39.97	226534	226534	160480	160480	4	4
OMI838	C 10	Feces	Streptococcus parasanguinis	S. parasanguinis	27	305308	2138868	41.81	155831	108228	69186	49917	5	7
OMI839	C 10	Feces	Streptococcus infantis	S. oralis	28	402376	2040573	39.57	117790	107175	90498	66079	5	6
OMI840	C 10	Feces	Streptococcus infantis	S. pneumoniae	16	501596	1849025	39.1	280936	138982	131989	50326	3	4
OMI841	C 10	Feces	Streptococcus salivarius	S. salivarius	52	470136	2499332	39.22	111045	94101	65725	7	12	13
OMI842	C 10	Saliva	Streptococcus cristatus	S. cristatus	14	539269	1993201	42.54	526300	526300	184300	184300	2	2
OMI843	C 10	Feces	Streptococcus anginosus	S. anginosus	22	612051	2174925	38.68	522835	182759	117964	76945	2	3
OMI844	C9	Saliva	Streptococcus cristatus	S. cristatus	12	543826	1937633	42.65	476100	361790	224021	1964	2	3
OMI845	C13	Saliva	Streptococcus infantis	S. oralis	67	191038	1986132	39.43	53196	49105	30702	26446	12	13
OMI846	C13	Saliva	Streptococcus mitis	S. mitis	23	309237	1910661	40.22	164375	133358	87848	54230	4	5
OMI847	C13	Feces	Streptococcus infantis	S. peroris	9	571378	1785041	39.45	385119	385119	279282	279282	2	2
OMI848	C13	Feces	Streptococcus gordonii	S. gordonii	23	361020	2370323	40.12	159874	141647	83249	46634	5	7
OMI849	C 10	Saliva	Streptococcus infantis	S. infantis1neumoniae	45	200139	2188696	39.34	99349	92820	79263	30018	8	11
OMI850	C11	Saliva	Streptococcus infantis	S. mitis/oralis	21	458822	1821918	39.03	241517	201055	126273	49997	3	4
OMI851	C11	Saliva	Streptococcus oralis	S. oralis	9	796865	2013418	41.08	526380	526380	279228	235119	2	2
OMI852	C11	Saliva	Streptococcus timonensis	S. peroris	10	545691	1749536	38.6	431640	226188	151178	119900	2	3
OMI853	C11	Saliva	Streptococcus australis	S. australis/parasanguinis	20	500321	2050331	41.92	159145	173745	111753	111753	4	3
OMI854	C11	Saliva	Streptococcus rubneri	S. parasanguinis	16	725868	2239316	41.18	613417	180353	180353	2	4	4
OMI855	C11	Saliva	Streptococcus gordonii	S. gordonii	15	471016	2190402	40.45	215200	176687	159335	82625	4	5
OMI856	C11	Saliva	Streptococcus mitis	S. pneumoniae	19	460866	2069878	39.8	270649	270649	95742	177837	3	3
OMI857	C11	Feces	Streptococcus anginosus	S. anginosus	21	292479	1894011	38.88	155004	93314	85182	5	8	9
OMI858	C11	Feces	Streptococcus australis	S. parasanguinis	11	634530	2031353	41.63	510652	322551	223800	123137	2	3
OMI859	C6	Feces	Streptococcus parasanguinis	S. parasanguinis	24	691342	2255521	41.85	444289	172556	89628	88321	2	3
OMI860	C6	Saliva	Streptococcus parasanguinis	S. parasanguinis	25	400950	2108424	41.81	142313	130417	91667	42729	4	5
OMI861	C6	Saliva	Streptococcus mitis	S. mitis	49	188140	1996239	39.89	84472	48329	44918	9	16	17
OMI862	C6	Saliva	Streptococcus mitis	S. oralis/pneumoniae	27	435574	1868056	40.31	203473	126052	57789	48396	3	4
OMI863	C6	Saliva	Streptococcus sanguinis	S. sanguinis	10	1077959	2364956	43.09	421923	421923	366613	366613	2	2
OMI864	C5	Feces	Streptococcus infantis	S. pneumoniae/oralis	48	203333	2077875	39.55	94339	83591	69841	44354	8	10
OMI865	C5	Feces	Streptococcus cristatus	S. cristatus	11	583756	2044342	42.39	542286	372046	208535	173491	2	3
OMI866	C5	Feces	Streptococcus anginosus	S. anginosus	29	346405	2126781	38.72	127523	68442	68442	5	11	11
OMI867	C5	Saliva	Streptococcus timonensis	S. pneumoniae/infantis	11	675812	1878369	39	334074	223534	223534	2	4	4
OMI869	C5	Saliva	Streptococcus timonensis	S. infantis	11	634268	1878427	38.99	350201	334296	231954	80179	2	3
OMI870	C5	Saliva	Streptococcus parasanguinis	S. parasanguinis	12	798470	2176489	41.83	476468	240445	199901	72093	2	3
OMI871	C7	Saliva	Streptococcus salivarius	S. parasanguinis	41	234543	2187913	39.89	86692	78758	49419	49067	8	9
OMI872	C7	Saliva	Streptococcus infantis	S. infantis/pneumoniae/peroris	9	878378	1751338	39.46	878378	318552	282684	282684	1	2
OMI873	C7	Saliva	Streptococcus mitis	S. mitis	24	419305	1905321	39.98	313719	77116	95278	3	7	6
OMI874	C7	Saliva	Streptococcus infantis	S. oralis/pneumoniae	41	570953	2141826	39.29	138477	119926	64062	27550	5	7
OMI875	C7	Saliva	Streptococcus infantis	S. oralis/peroris	10	479882	1817512	39.19	442063	91721	298193	2	6	4
OMI876	C7	Feces	Streptococcus australis	S. parasanguinis	11	974089	2005887	42.23	363630	231956	231956	2	3	3
OMI877	C7	Feces	Streptococcus vestibularis	S. vestibularis	40	267233	1909454	39.42	103266	103266	63096	46733	6	6
OMI878	C7	Feces	Streptococcus anginosus	S. anginosus	24	307073	1872793	38.8	122249	122249	100233	91947	5	5
OMI879	C7	Feces	Streptococcus salivarius	S. salivarius	41	234327	2187427	39.89	86692	77066	49419	38994	8	10
OMI880	C5	Saliva	Streptococcus salivarius	S. salivarius /vestibularis	21	356223	2173446	39.86	210282	162268	115654	93515	4	5
OMI881	C5	Feces	Streptococcus infantis	S. infantis1neumoniae/oralis	46	215295	2075027	39.54	94339	79955	70027	31416	8	11
OMI882	C6	Feces	Streptococcus oralis	S. oralis	17	801115	2127395	41.06	324659	324659	217156	164729	2	2
OMI885	P 18	Feces	Streptococcus infantis	S. pneumoniae	8	1092813	1791263	39.57	1092813	1092813	370139	370139	1	1
OMI886	P 18	Feces	Streptococcus anginosus	S. anginosus	18	284820	1916020	38.46	209305	141237	126570	72002	4	6
OMI892	P01	Saliva	Streptococcus mitis	S. mitis	20	357362	2058125	39.5	173122	146674	124673	36703	4	6
OMI893	P01	Saliva	Streptococcus salivarius	S. salivarius	37	245481	2190965	39.87	131445	124924	65571	48660	6	7
OMI894	P01	Saliva	Streptococcus mitis	S. oralis	38	322768	1882444	40.17	104138	76161	65675	13136	5	8
OMI895	P01	Saliva	Streptococcus cristatus	S. cristatus	40	391022	2114553	42.41	167071	86644	85145	5	8	9
OMI896	P01	Saliva	Streptococcus australis	S. peroris	9	1341317	1952379	42.04	1341317	1341317	203739	87315	1	1
OMI897	P01	Saliva	Streptococcus mitis	S. pneumoniae	22	357364	2059203	39.51	168798	139309	124673	46127	5	7
OMI898	P01	Saliva	Streptococcus australis	S. parasanguinis	9	1302041	1911205	42.08	1302041	203534	203534	1	2	2
OMI899	P01	Feces	Streptococcus mitis	S. parasanguinis	43	315640	2147012	39.58	107596	67306	61816	7	11	14
OMI899-1	P01	Feces	Streptococcus parasanguinis	S. parasanguinis	32	390343	2152501	41.8	109048	91840	58686	35988	5	7
OMI900	P01	Saliva	Streptococcus parasanguinis	S. parasanguinis	13	941744	2103843	42.04	294265	294265	173793	160095	2	2
OMI901	P01	Saliva	Streptococcus mitis	S. oralis	23	295122	2074703	39.97	195434	131901	118999	30357	5	7
OMI902	P01	Saliva	Streptococcus tigurinus	S. mitis	19	335605	2045152	40.74	232998	232998	161531	91528	4	4
OMI903	P01	Saliva	Streptococcus gordonii	S. gordonii	12	681392	2248415	40.41	616055	229199	176735	135561	2	3
OMI1039	P01	Saliva	Streptococcus sobrinus	S. sobrinus	36	217848	2082011	43.55	120809	95422	47696	45760	6	7
OMI1050	P01	Feces	Streptococcus anginosus	S. anginosus	27	362922	1955193	38.86	118615	91971	70147	37864	5	7
