# Supplementary material for: Insights into Within-Host Evolution and Dynamics of Oral and Intestinal Streptococci Unveil Niche Adaptation
Source: Int J Mol Sci. 2024 Dec 17;25(24):13507. doi: 10.3390/ijms252413507 (PMC11727833; doi:10.3390/ijms252413507)
Supplement: Supplementary file 1 [file ijms-25-13507-s001.zip › Supplementary material20241216/TableS2.xlsx]

## Sheet: ARG-ANNOT
Table S2. Antimicrobial resistance genes that were detected among the 218 streptococcal genomes.
Sample_ID	Host_ID	Sample	Total NUM_FOUND	AGly_20	AGly_8	AGly_87	AGly_aph_3___1	Bla_171	MLS_erm_B	MLS_lnu_C	MLS_lsa_C	MLS_mef_A	MLS_msr_D	Phe_12	Phe_19	Tet_13	Tet_15	Tet_16	Tet_tet_32	Tmt_15
OMI892	P01	Saliva	1	no	no	no	no	no	no	no	no	no	yes	no	no	no	no	no	no	no
OMI893	P01	Saliva	0	no	no	no	no	no	no	no	no	no	no	no	no	no	no	no	no	no
OMI894	P01	Saliva	1	no	no	no	no	no	no	no	no	no	no	no	no	no	yes	no	no	no
OMI895	P01	Saliva	0	no	no	no	no	no	no	no	no	no	no	no	no	no	no	no	no	no
OMI896	P01	Saliva	1	no	no	no	no	no	no	no	no	no	yes	no	no	no	no	no	no	no
OMI897	P01	Saliva	1	no	no	no	no	no	no	no	no	no	yes	no	no	no	no	no	no	no
OMI898	P01	Saliva	1	no	no	no	no	no	no	no	no	no	yes	no	no	no	no	no	no	no
OMI899	P01	Feces	1	no	no	no	no	no	no	no	no	no	yes	no	no	no	no	no	no	no
OMI899-1	P01	Feces	1	no	no	no	no	no	no	no	no	no	no	no	no	no	no	yes	no	no
OMI1050	P01	Feces	3	no	no	no	no	no	no	no	no	yes	yes	no	no	no	yes	no	no	no
OMI900	P01	Saliva	1	no	no	no	no	no	no	no	no	no	yes	no	no	no	no	no	no	no
OMI901	P01	Saliva	1	no	no	no	no	yes	no	no	no	no	no	no	no	no	no	no	no	no
OMI902	P01	Saliva	1	no	no	no	no	no	no	no	no	no	yes	no	no	no	no	no	no	no
OMI903	P01	Saliva	1	no	no	no	no	no	no	no	no	no	yes	no	no	no	no	no	no	no
OMI1039	P01	Saliva	0	no	no	no	no	no	no	no	no	no	no	no	no	no	no	no	no	no
OMI631	P 03	Saliva	1	no	no	no	no	no	no	no	no	no	yes	no	no	no	no	no	no	no
OMI632	P 03	Saliva	3	no	no	no	no	yes	no	no	no	no	yes	no	no	no	yes	no	no	no
OMI633	P 03	Saliva	1	no	no	no	no	no	no	no	no	no	yes	no	no	no	no	no	no	no
OMI634	P 03	Saliva	2	no	no	no	no	no	no	no	no	no	yes	no	no	no	yes	no	no	no
OMI635	P 03	Saliva	3	no	no	no	no	yes	no	no	no	no	yes	no	no	no	yes	no	no	no
OMI749	P 03	Saliva	1	no	no	no	no	no	no	no	no	no	yes	no	no	no	no	no	no	no
OMI750	P 03	Saliva	1	no	no	no	no	no	no	no	no	no	yes	no	no	no	no	no	no	no
OMI751	P 03	Saliva	2	no	no	no	no	no	no	no	no	no	yes	no	no	no	yes	no	no	no
OMI756	P 03	Saliva	2	no	no	no	no	no	no	no	no	no	yes	no	no	no	no	yes	no	no
OMI757	P 03	Saliva	1	no	no	no	no	no	no	no	no	no	no	no	no	no	no	yes	no	no
OMI758	P 03	Saliva	1	no	no	no	no	no	no	no	no	no	yes	no	no	no	no	no	no	no
OMI759	P 03	Saliva	1	no	no	no	no	no	no	no	no	no	yes	no	no	no	no	no	no	no
OMI762	P 03	Saliva	1	no	no	no	no	no	no	no	no	no	yes	no	no	no	no	no	no	no
OMI760	P 03	Saliva	3	no	no	no	no	yes	no	no	no	no	yes	no	no	no	yes	no	no	no
OMI636	P 03	Feces	1	no	no	no	no	no	no	no	no	no	no	no	no	no	yes	no	no	no
OMI659	P 03	Feces	1	no	no	no	no	no	no	no	no	no	yes	no	no	no	no	no	no	no
OMI659-1	P 03	Feces	1	no	no	no	no	no	no	no	no	no	yes	no	no	no	no	no	no	no
OMI748	P 03	Feces	1	no	no	no	no	no	no	no	no	no	yes	no	no	no	no	no	no	no
OMI752	P 03	Feces	2	no	no	no	no	no	yes	no	no	no	no	no	no	no	yes	no	no	no
OMI753	P 03	Feces	0	no	no	no	no	no	no	no	no	no	no	no	no	no	no	no	no	no
OMI754	P 03	Feces	0	no	no	no	no	no	no	no	no	no	no	no	no	no	no	no	no	no
OMI755	P 03	Feces	0	no	no	no	no	no	no	no	no	no	no	no	no	no	no	no	no	no
OMI642	P 04	Saliva	0	no	no	no	no	no	no	no	no	no	no	no	no	no	no	no	no	no
OMI640	P 04	Saliva	1	no	no	no	no	no	no	no	no	no	yes	no	no	no	no	no	no	no
OMI639	P 04	Saliva	1	no	no	no	no	no	no	no	no	no	yes	no	no	no	no	no	no	no
OMI639-1	P 04	Saliva	1	no	no	no	no	no	no	no	no	no	yes	no	no	no	no	no	no	no
OMI641	P 04	Saliva	0	no	no	no	no	no	no	no	no	no	no	no	no	no	no	no	no	no
OMI643	P 04	Saliva	0	no	no	no	no	no	no	no	no	no	no	no	no	no	no	no	no	no
OMI811-1	C3	Saliva	1	no	no	no	no	no	no	no	no	no	yes	no	no	no	no	no	no	no
OMI655	P 04	Saliva	0	no	no	no	no	no	no	no	no	no	no	no	no	no	no	no	no	no
OMI656	P 04	Saliva	1	no	no	no	no	no	no	no	no	no	yes	no	no	no	no	no	no	no
OMI657	P 04	Saliva	0	no	no	no	no	no	no	no	no	no	no	no	no	no	no	no	no	no
OMI658	P 04	Saliva	1	no	no	no	no	no	no	no	no	no	yes	no	no	no	no	no	no	no
OMI637	P 04	Feces	0	no	no	no	no	no	no	no	no	no	no	no	no	no	no	no	no	no
OMI638	P 04	Feces	1	no	no	no	no	no	no	no	no	no	yes	no	no	no	no	no	no	no
OMI660	P 04	Feces	1	no	no	no	no	no	no	no	no	no	yes	no	no	no	no	no	no	no
OMI661	P 04	Feces	1	no	no	no	no	no	no	no	no	no	yes	no	no	no	no	no	no	no
OMI662	P 04	Feces	1	no	no	no	no	no	no	no	no	no	yes	no	no	no	no	no	no	no
OMI645	P 06	Saliva	1	no	no	no	no	no	no	no	no	no	yes	no	no	no	no	no	no	no
OMI663	P 06	Saliva	1	no	no	no	no	no	no	no	no	no	yes	no	no	no	no	no	no	no
OMI666	P 05	Saliva	1	no	no	no	no	no	no	no	no	no	yes	no	no	no	no	no	no	no
OMI667	P 05	Saliva	0	no	no	no	no	no	no	no	no	no	no	no	no	no	no	no	no	no
OMI668	P 05	Saliva	1	no	no	no	no	no	no	no	no	no	yes	no	no	no	no	no	no	no
OMI668-1	P 05	Saliva	1	no	no	no	no	no	no	no	no	no	yes	no	no	no	no	no	no	no
OMI669	P 05	Saliva	1	no	no	no	no	no	no	no	no	no	yes	no	no	no	no	no	no	no
OMI665	P 05	Saliva	4	no	no	no	no	no	yes	no	yes	no	yes	no	no	no	yes	no	no	no
OMI670	P 05	Feces	0	no	no	no	no	no	no	no	no	no	no	no	no	no	no	no	no	no
OMI646	P 07	Saliva	1	no	no	no	no	no	no	no	no	no	yes	no	no	no	no	no	no	no
OMI647	P 07	Saliva	0	no	no	no	no	no	no	no	no	no	no	no	no	no	no	no	no	no
OMI648	P 07	Saliva	2	no	no	no	no	no	no	no	no	no	yes	no	no	no	yes	no	no	no
OMI649	P 07	Saliva	1	no	no	no	no	no	no	no	no	no	yes	no	no	no	no	no	no	no
OMI650	P 07	Saliva	2	no	no	no	no	no	no	no	no	no	yes	no	no	no	no	yes	no	no
OMI651	P 07	Saliva	1	no	no	no	no	no	no	no	no	no	yes	no	no	no	no	no	no	no
OMI652	P 07	Saliva	0	no	no	no	no	no	no	no	no	no	no	no	no	no	no	no	no	no
OMI653	P 07	Feces	1	no	no	no	no	no	no	no	no	no	no	no	no	no	no	no	yes	no
OMI664	P 07	Feces	2	no	no	no	no	no	no	no	no	no	yes	no	no	no	no	yes	no	no
OMI686	P 09	Saliva	1	no	no	no	no	no	no	no	yes	no	no	no	no	no	no	no	no	no
OMI694	P 09	Saliva	1	no	no	no	no	no	no	no	no	no	yes	no	no	no	no	no	no	no
OMI695	P 09	Saliva	0	no	no	no	no	no	no	no	no	no	no	no	no	no	no	no	no	no
OMI687	P 09	Feces	1	no	no	no	no	no	no	no	no	no	yes	no	no	no	no	no	no	no
OMI676	P 10	Saliva	0	no	no	no	no	no	no	no	no	no	no	no	no	no	no	no	no	no
OMI677	P 10	Saliva	0	no	no	no	no	no	no	no	no	no	no	no	no	no	no	no	no	no
OMI688	P 12	Saliva	2	no	no	no	no	yes	no	no	no	no	yes	no	no	no	no	no	no	no
OMI689	P 12	Saliva	1	no	no	no	no	no	no	no	no	no	yes	no	no	no	no	no	no	no
OMI690	P 12	Saliva	1	no	no	no	no	no	yes	no	no	no	no	no	no	no	no	no	no	no
OMI691	P 12	Saliva	1	no	no	no	no	no	no	no	no	no	yes	no	no	no	no	no	no	no
OMI692	P 12	Saliva	1	no	no	no	no	no	no	no	no	no	yes	no	no	no	no	no	no	no
OMI696	P 12	Saliva	0	no	no	no	no	no	no	no	no	no	no	no	no	no	no	no	no	no
OMI697	P 12	Saliva	0	no	no	no	no	no	no	no	no	no	no	no	no	no	no	no	no	no
OMI693	P 12	Feces	0	no	no	no	no	no	no	no	no	no	no	no	no	no	no	no	no	no
OMI698	P 13	Saliva	1	no	no	no	no	no	no	no	no	no	yes	no	no	no	no	no	no	no
OMI699	P 13	Saliva	1	no	no	no	no	no	no	no	no	no	yes	no	no	no	no	no	no	no
OMI700	P 13	Saliva	0	no	no	no	no	no	no	no	no	no	no	no	no	no	no	no	no	no
OMI671	P 15	Saliva	1	no	no	no	no	no	no	no	no	no	yes	no	no	no	no	no	no	no
OMI672	P 15	Saliva	1	no	no	no	no	no	no	no	no	no	yes	no	no	no	no	no	no	no
OMI673	P 15	Saliva	2	no	no	no	no	yes	no	no	no	no	yes	no	no	no	no	no	no	no
OMI674	P 15	Saliva	1	no	no	no	no	no	no	no	no	no	yes	no	no	no	no	no	no	no
OMI675	P 15	Saliva	1	no	no	no	no	no	no	no	no	no	yes	no	no	no	no	no	no	no
OMI714	P 15	Feces	0	no	no	no	no	no	no	no	no	no	no	no	no	no	no	no	no	no
OMI715	P 15	Feces	0	no	no	no	no	no	no	no	no	no	no	no	no	no	no	no	no	no
OMI716	P 15	Feces	1	no	no	no	no	no	no	no	no	no	yes	no	no	no	no	no	no	no
OMI717	P 15	Feces	1	no	no	no	no	no	no	no	no	no	yes	no	no	no	no	no	no	no
OMI678	P 16	Saliva	0	no	no	no	no	no	no	no	no	no	no	no	no	no	no	no	no	no
OMI679	P 16	Saliva	2	no	no	no	no	no	no	no	yes	no	no	no	no	no	yes	no	no	no
OMI680	P 16	Saliva	1	no	no	no	no	no	no	no	no	no	yes	no	no	no	no	no	no	no
OMI681	P 16	Saliva	0	no	no	no	no	no	no	no	no	no	no	no	no	no	no	no	no	no
OMI682	P 16	Saliva	0	no	no	no	no	no	no	no	no	no	no	no	no	no	no	no	no	no
OMI683	P 16	Feces	2	no	no	no	no	no	no	no	yes	no	no	no	no	no	yes	no	no	no
OMI684	P 16	Feces	1	no	no	no	no	no	no	no	no	no	yes	no	no	no	no	no	no	no
OMI685	P 16	Feces	0	no	no	no	no	no	no	no	no	no	no	no	no	no	no	no	no	no
OMI701	P 18	Saliva	1	no	no	no	no	no	no	no	no	no	yes	no	no	no	no	no	no	no
OMI702	P 18	Saliva	1	no	no	no	no	no	no	no	no	no	yes	no	no	no	no	no	no	no
OMI703	P 18	Saliva	2	no	no	no	no	no	no	no	no	no	yes	no	no	no	yes	no	no	no
OMI704	P 18	Saliva	2	no	no	no	no	no	no	no	no	no	yes	no	no	no	yes	no	no	no
OMI705	P 18	Saliva	0	no	no	no	no	no	no	no	no	no	no	no	no	no	no	no	no	no
OMI706	P 18	Saliva	2	no	no	no	no	no	no	no	no	no	yes	no	no	no	yes	no	no	no
OMI709	P 18	Saliva	2	no	no	no	no	no	no	no	no	no	yes	no	no	no	yes	no	no	no
OMI711	P 18	Saliva	2	no	no	no	no	no	no	no	no	no	yes	no	no	no	yes	no	no	no
OMI712	P 18	Saliva	3	no	no	no	no	no	no	no	no	yes	yes	no	no	no	yes	no	no	no
OMI710	P 18	Saliva	2	no	no	no	no	no	no	no	no	no	yes	no	no	no	no	yes	no	no
OMI707	P 18	Feces	0	no	no	no	no	no	no	no	no	no	no	no	no	no	no	no	no	no
OMI885	P 18	Feces	0	no	no	no	no	no	no	no	no	no	no	no	no	no	no	no	no	no
OMI886	P 18	Feces	0	no	no	no	no	no	no	no	no	no	no	no	no	no	no	no	no	no
OMI734	P 21	Saliva	0	no	no	no	no	no	no	no	no	no	no	no	no	no	no	no	no	no
OMI736	P 21	Saliva	1	no	no	no	no	no	no	no	no	no	yes	no	no	no	no	no	no	no
OMI737	P 21	Saliva	1	no	no	no	no	no	no	no	no	no	yes	no	no	no	no	no	no	no
OMI738	P 21	Saliva	1	no	no	no	no	no	no	no	no	no	yes	no	no	no	no	no	no	no
OMI738-1	P 21	Saliva	0	no	no	no	no	no	no	no	no	no	no	no	no	no	no	no	no	no
OMI745	P 21	Saliva	0	no	no	no	no	no	no	no	no	no	no	no	no	no	no	no	no	no
OMI741	P 21	Saliva	1	no	no	no	no	yes	no	no	no	no	no	no	no	no	no	no	no	no
OMI739	P 21	Feces	1	no	no	no	no	no	no	no	no	no	yes	no	no	no	no	no	no	no
OMI740	P 21	Feces	1	no	no	no	no	no	no	no	no	no	yes	no	no	no	no	no	no	no
OMI786	C1	Saliva	1	no	no	no	no	no	no	no	no	no	yes	no	no	no	no	no	no	no
OMI787	C1	Saliva	0	no	no	no	no	no	no	no	no	no	no	no	no	no	no	no	no	no
OMI788	C1	Saliva	2	no	no	no	no	no	no	no	no	no	yes	no	no	no	yes	no	no	no
OMI789	C1	Saliva	1	no	no	no	no	no	no	no	no	no	yes	no	no	no	no	no	no	no
OMI790	C1	Saliva	2	no	no	no	no	no	no	no	no	no	yes	no	no	no	yes	no	no	no
OMI791	C1	Saliva	1	no	no	no	no	no	no	no	no	no	yes	no	no	no	no	no	no	no
OMI792	C1	Feces	1	no	no	no	no	no	no	no	no	no	yes	no	no	no	no	no	no	no
OMI793	C1	Feces	0	no	no	no	no	no	no	no	no	no	no	no	no	no	no	no	no	no
OMI798	C2	Saliva	1	no	no	no	no	no	no	no	no	no	yes	no	no	no	no	no	no	no
OMI794	C2	Saliva	1	no	no	no	no	no	no	no	no	no	yes	no	no	no	no	no	no	no
OMI795	C2	Saliva	1	no	no	no	no	yes	no	no	no	no	no	no	no	no	no	no	no	no
OMI797	C2	Saliva	1	no	no	no	no	no	no	no	no	no	yes	no	no	no	no	no	no	no
OMI796	C2	Saliva	1	no	no	no	no	no	no	no	no	no	no	no	no	no	yes	no	no	no
OMI813	C2	Saliva	2	no	no	no	no	no	no	no	no	yes	yes	no	no	no	no	no	no	no
OMI813-1	C2	Saliva	0	no	no	no	no	no	no	no	no	no	no	no	no	no	no	no	no	no
OMI799	C2	Saliva	0	no	no	no	no	no	no	no	no	no	no	no	no	no	no	no	no	no
OMI800	C2	Saliva	2	no	no	no	no	no	no	no	no	no	yes	no	no	no	yes	no	no	no
OMI803	C2	Feces	1	no	no	no	no	no	no	no	no	no	yes	no	no	no	no	no	no	no
OMI801	C2	Feces	0	no	no	no	no	no	no	no	no	no	no	no	no	no	no	no	no	no
OMI816	C2	Feces	1	no	no	no	no	no	no	no	no	no	no	no	no	no	yes	no	no	no
OMI802	C2	Feces	0	no	no	no	no	no	no	no	no	no	no	no	no	no	no	no	no	no
OMI817	C2	Feces	1	no	no	no	no	no	no	no	no	no	yes	no	no	no	no	no	no	no
OMI810	C3	Saliva	1	no	no	no	no	no	no	no	no	no	yes	no	no	no	no	no	no	no
OMI809	C3	Saliva	0	no	no	no	no	no	no	no	no	no	no	no	no	no	no	no	no	no
OMI808	C3	Saliva	1	no	no	no	no	no	no	no	no	no	yes	no	no	no	no	no	no	no
OMI811	C3	Saliva	1	no	no	no	no	no	no	no	no	no	yes	no	no	no	no	no	no	no
OMI812	C3	Feces	1	no	no	no	no	no	no	no	no	no	yes	no	no	no	no	no	no	no
OMI815	C3	Feces	1	no	no	no	no	no	no	no	no	no	yes	no	no	no	no	no	no	no
OMI814	C3	Feces	1	no	no	no	no	no	no	no	no	no	yes	no	no	no	no	no	no	no
OMI867	C5	Saliva	1	no	no	no	no	no	no	no	no	no	yes	no	no	no	no	no	no	no
OMI869	C5	Saliva	1	no	no	no	no	no	no	no	no	no	yes	no	no	no	no	no	no	no
OMI870	C5	Saliva	1	no	no	no	no	no	no	no	no	no	yes	no	no	no	no	no	no	no
OMI880	C5	Saliva	1	no	no	no	no	no	no	no	no	no	yes	no	no	no	no	no	no	no
OMI864	C5	Feces	0	no	no	no	no	no	no	no	no	no	no	no	no	no	no	no	no	no
OMI881	C5	Feces	0	no	no	no	no	no	no	no	no	no	no	no	no	no	no	no	no	no
OMI865	C5	Feces	1	no	no	no	no	no	no	no	no	no	no	no	no	no	yes	no	no	no
OMI866	C5	Feces	1	no	no	no	no	no	no	no	no	no	no	no	no	no	no	yes	no	no
OMI860	C6	Saliva	0	no	no	no	no	no	no	no	no	no	no	no	no	no	no	no	no	no
OMI861	C6	Saliva	2	no	no	no	no	yes	no	no	no	no	yes	no	no	no	no	no	no	no
OMI862	C6	Saliva	0	no	no	no	no	no	no	no	no	no	no	no	no	no	no	no	no	no
OMI863	C6	Saliva	1	no	no	no	no	no	no	no	no	no	yes	no	no	no	no	no	no	no
OMI859	C6	Feces	1	no	no	no	no	no	no	no	no	no	yes	no	no	no	no	no	no	no
OMI882	C6	Feces	1	no	no	no	no	no	no	no	no	no	yes	no	no	no	no	no	no	no
OMI871	C7	Saliva	1	no	no	no	no	no	no	no	no	no	yes	no	no	no	no	no	no	no
OMI872	C7	Saliva	0	no	no	no	no	no	no	no	no	no	no	no	no	no	no	no	no	no
OMI873	C7	Saliva	2	no	no	no	no	yes	no	no	no	no	yes	no	no	no	no	no	no	no
OMI874	C7	Saliva	0	no	no	no	no	no	no	no	no	no	no	no	no	no	no	no	no	no
OMI875	C7	Saliva	0	no	no	no	no	no	no	no	no	no	no	no	no	no	no	no	no	no
OMI876	C7	Feces	1	no	no	no	no	no	no	no	no	no	no	no	no	no	yes	no	no	no
OMI877	C7	Feces	0	no	no	no	no	no	no	no	no	no	no	no	no	no	no	no	no	no
OMI878	C7	Feces	0	no	no	no	no	no	no	no	no	no	no	no	no	no	no	no	no	no
OMI879	C7	Feces	1	no	no	no	no	no	no	no	no	no	yes	no	no	no	no	no	no	no
OMI820	C8	Saliva	0	no	no	no	no	no	no	no	no	no	no	no	no	no	no	no	no	no
OMI819	C8	Feces	0	no	no	no	no	no	no	no	no	no	no	no	no	no	no	no	no	no
OMI821-1	C8	Feces	0	no	no	no	no	no	no	no	no	no	no	no	no	no	no	no	no	no
OMI822	C9	Saliva	1	no	no	no	no	no	no	no	no	no	yes	no	no	no	no	no	no	no
OMI824	C9	Saliva	0	no	no	no	no	no	no	no	no	no	no	no	no	no	no	no	no	no
OMI844	C9	Saliva	0	no	no	no	no	no	no	no	no	no	no	no	no	no	no	no	no	no
OMI823	C9	Feces	1	no	no	no	no	no	no	no	no	no	yes	no	no	no	no	no	no	no
OMI825	C9	Feces	3	no	no	no	no	no	no	no	no	yes	yes	no	no	no	yes	no	no	no
OMI834	C 10	Saliva	3	no	no	no	no	no	yes	no	no	no	yes	no	no	no	yes	no	no	no
OMI836	C 10	Saliva	3	no	no	no	no	no	yes	no	no	no	yes	no	no	no	yes	no	no	no
OMI835	C 10	Saliva	3	no	no	no	no	no	yes	no	yes	no	no	no	no	no	yes	no	no	no
OMI837	C 10	Saliva	3	no	no	no	no	no	yes	no	no	no	yes	no	no	no	yes	no	no	no
OMI849	C 10	Saliva	2	no	no	no	no	no	yes	no	no	no	no	no	no	no	yes	no	no	no
OMI842	C 10	Saliva	0	no	no	no	no	no	no	no	no	no	no	no	no	no	no	no	no	no
OMI838	C 10	Feces	2	no	no	no	no	no	no	no	yes	no	yes	no	no	no	no	no	no	no
OMI841	C 10	Feces	3	no	no	no	no	no	yes	no	no	no	yes	no	no	no	yes	no	no	no
OMI839	C 10	Feces	4	no	no	no	no	no	yes	no	yes	no	yes	no	no	no	yes	no	no	no
OMI840	C 10	Feces	3	no	no	no	no	no	no	no	yes	no	yes	no	no	no	yes	no	no	no
OMI843	C 10	Feces	2	no	no	no	no	no	no	no	no	no	no	no	no	no	no	yes	no	yes
OMI850	C11	Saliva	2	no	no	no	no	no	no	no	no	no	yes	no	no	no	yes	no	no	no
OMI851	C11	Saliva	0	no	no	no	no	no	no	no	no	no	no	no	no	no	no	no	no	no
OMI852	C11	Saliva	0	no	no	no	no	no	no	no	no	no	no	no	no	no	no	no	no	no
OMI853	C11	Saliva	0	no	no	no	no	no	no	no	no	no	no	no	no	no	no	no	no	no
OMI854	C11	Saliva	0	no	no	no	no	no	no	no	no	no	no	no	no	no	no	no	no	no
OMI855	C11	Saliva	3	no	no	no	no	no	yes	no	no	no	yes	no	no	no	yes	no	no	no
OMI856	C11	Saliva	1	no	no	no	no	no	no	no	no	no	yes	no	no	no	no	no	no	no
OMI858	C11	Feces	1	no	no	no	no	no	no	no	no	no	yes	no	no	no	no	no	no	no
OMI857	C11	Feces	1	no	no	no	no	no	no	no	no	no	no	no	no	no	yes	no	no	no
OMI845	C13	Saliva	0	no	no	no	no	no	no	no	no	no	no	no	no	no	no	no	no	no
OMI846	C13	Saliva	0	no	no	no	no	no	no	no	no	no	no	no	no	no	no	no	no	no
OMI829	C13	Saliva	0	no	no	no	no	no	no	no	no	no	no	no	no	no	no	no	no	no
OMI828	C13	Saliva	0	no	no	no	no	no	no	no	no	no	no	no	no	no	no	no	no	no
OMI828-1	C13	Saliva	0	no	no	no	no	no	no	no	no	no	no	no	no	no	no	no	no	no
OMI830	C13	Saliva	0	no	no	no	no	no	no	no	no	no	no	no	no	no	no	no	no	no
OMI847	C13	Feces	0	no	no	no	no	no	no	no	no	no	no	no	no	no	no	no	no	no
OMI832	C13	Feces	2	no	no	no	no	no	no	no	no	yes	yes	no	no	no	no	no	no	no
OMI831	C13	Feces	2	no	no	no	no	no	no	no	no	no	yes	no	no	no	no	yes	no	no
OMI833	C13	Feces	0	no	no	no	no	no	no	no	no	no	no	no	no	no	no	no	no	no
OMI848	C13	Feces	1	no	no	no	no	no	no	no	no	no	no	no	no	no	yes	no	no	no

## Sheet: CARD
Sample_ID	Host_ID	Sample	Total NUM_FOUND	APH_3___IIIa	Enterococcus_faecium_chloramphenicol+	Escherichia_coli_23S	RlmA_II_	SAT_4	Streptococcus_pneumoniae_23S	catQ	dfrF	lmrD	lnuC	lsaC	mel	patA	patB	pmrA	rrsB+	tet32	tetA_46_	tetB_46_	tetM	tetO	tetS
OMI892	P01	Saliva	4	no	no	no	no	no	Yes	no	no	no	no	no	no	Yes	Yes	Yes	no	no	no	no	no	no	no
OMI893	P01	Saliva	1	no	no	no	no	no	Yes	no	no	no	no	no	no	no	no	no	no	no	no	no	no	no	no
OMI894	P01	Saliva	3	no	no	no	no	no	Yes	no	no	no	no	no	no	Yes	no	no	no	no	no	no	Yes	no	no
OMI895	P01	Saliva	1	no	no	no	no	no	Yes	no	no	no	no	no	no	no	no	no	no	no	no	no	no	no	no
OMI896	P01	Saliva	1	no	no	no	no	no	Yes	no	no	no	no	no	no	no	no	no	no	no	no	no	no	no	no
OMI897	P01	Saliva	4	no	no	no	no	no	Yes	no	no	no	no	no	no	Yes	Yes	Yes	no	no	no	no	no	no	no
OMI898	P01	Saliva	1	no	no	no	no	no	Yes	no	no	no	no	no	no	no	no	no	no	no	no	no	no	no	no
OMI899	P01	Feces	4	no	no	no	no	no	Yes	no	no	no	no	no	no	Yes	Yes	Yes	no	no	no	no	no	no	no
OMI899-1	P01	Feces	3	no	no	no	no	no	Yes	no	no	no	no	no	no	no	no	no	no	no	Yes	no	no	Yes	no
OMI1050	P01	Feces	3	no	no	no	no	no	Yes	no	no	no	no	no	Yes	no	no	no	no	no	no	no	Yes	no	no
OMI900	P01	Saliva	2	no	no	no	no	no	Yes	no	no	no	no	no	no	no	no	no	no	no	Yes	no	no	no	no
OMI901	P01	Saliva	5	no	no	no	Yes	no	Yes	no	no	no	no	no	no	Yes	Yes	Yes	no	no	no	no	no	no	no
OMI902	P01	Saliva	1	no	no	no	no	no	Yes	no	no	no	no	no	no	no	no	no	no	no	no	no	no	no	no
OMI903	P01	Saliva	1	no	no	no	no	no	Yes	no	no	no	no	no	no	no	no	no	no	no	no	no	no	no	no
OMI1039	P01	Saliva	1	no	no	no	no	no	Yes	no	no	no	no	no	no	no	no	no	no	no	no	no	no	no	no
OMI631	P 03	Saliva	1	no	no	no	no	no	Yes	no	no	no	no	no	no	no	no	no	no	no	no	no	no	no	no
OMI632	P 03	Saliva	5	no	no	no	no	no	Yes	no	no	no	no	no	no	Yes	Yes	Yes	no	no	no	no	Yes	no	no
OMI633	P 03	Saliva	3	no	no	no	no	no	Yes	no	no	no	no	no	no	no	no	no	no	no	Yes	Yes	no	no	no
OMI634	P 03	Saliva	2	no	no	no	no	no	Yes	no	no	no	no	no	no	no	no	no	no	no	no	no	Yes	no	no
OMI635	P 03	Saliva	6	no	no	no	Yes	no	Yes	no	no	no	no	no	no	Yes	Yes	Yes	no	no	no	no	Yes	no	no
OMI749	P 03	Saliva	1	no	no	no	no	no	Yes	no	no	no	no	no	no	no	no	no	no	no	no	no	no	no	no
OMI750	P 03	Saliva	3	no	no	no	no	no	Yes	no	no	no	no	no	no	no	no	no	no	no	Yes	Yes	no	no	no
OMI751	P 03	Saliva	3	no	no	no	no	no	Yes	no	no	no	no	no	no	no	no	no	no	no	Yes	no	Yes	no	no
OMI756	P 03	Saliva	5	no	no	no	no	no	Yes	no	no	no	no	no	no	Yes	Yes	Yes	no	no	no	no	no	Yes	no
OMI757	P 03	Saliva	5	no	no	no	no	no	Yes	no	no	no	no	no	no	Yes	Yes	Yes	no	no	no	no	no	Yes	no
OMI758	P 03	Saliva	3	no	no	no	no	no	no	no	no	no	no	no	no	Yes	Yes	Yes	no	no	no	no	no	no	no
OMI759	P 03	Saliva	1	no	no	no	no	no	Yes	no	no	no	no	no	no	no	no	no	no	no	no	no	no	no	no
OMI762	P 03	Saliva	1	no	no	no	no	no	Yes	no	no	no	no	no	no	no	no	no	no	no	no	no	no	no	no
OMI760	P 03	Saliva	5	no	no	no	no	no	Yes	no	no	no	no	no	no	Yes	Yes	Yes	no	no	no	no	Yes	no	no
OMI636	P 03	Feces	2	no	no	no	no	no	Yes	no	no	no	no	no	no	no	no	no	no	no	no	no	Yes	no	no
OMI659	P 03	Feces	1	no	no	no	no	no	Yes	no	no	no	no	no	no	no	no	no	no	no	no	no	no	no	no
OMI659-1	P 03	Feces	1	no	no	no	no	no	Yes	no	no	no	no	no	no	no	no	no	no	no	no	no	no	no	no
OMI748	P 03	Feces	3	no	no	no	no	no	Yes	no	no	no	no	no	no	no	no	no	no	no	Yes	Yes	no	no	no
OMI752	P 03	Feces	2	no	no	no	no	no	Yes	no	no	no	no	no	no	no	no	no	no	no	no	no	Yes	no	no
OMI753	P 03	Feces	1	no	no	no	no	no	Yes	no	no	no	no	no	no	no	no	no	no	no	no	no	no	no	no
OMI754	P 03	Feces	1	no	no	no	no	no	Yes	no	no	no	no	no	no	no	no	no	no	no	no	no	no	no	no
OMI755	P 03	Feces	1	no	no	no	no	no	Yes	no	no	no	no	no	no	no	no	no	no	no	no	no	no	no	no
OMI642	P 04	Saliva	1	no	no	no	no	no	Yes	no	no	no	no	no	no	no	no	no	no	no	no	no	no	no	no
OMI640	P 04	Saliva	2	no	no	no	no	no	Yes	no	no	no	no	no	no	no	no	no	no	no	Yes	no	no	no	no
OMI639	P 04	Saliva	1	no	no	no	no	no	Yes	no	no	no	no	no	no	no	no	no	no	no	no	no	no	no	no
OMI639-1	P 04	Saliva	1	no	no	no	no	no	Yes	no	no	no	no	no	no	no	no	no	no	no	no	no	no	no	no
OMI641	P 04	Saliva	4	no	no	no	no	no	Yes	no	no	no	no	no	no	Yes	Yes	Yes	no	no	no	no	no	no	no
OMI643	P 04	Saliva	4	no	no	no	no	no	Yes	no	no	no	no	no	no	Yes	Yes	Yes	no	no	no	no	no	no	no
OMI811-1	C3	Saliva	1	no	no	no	no	no	Yes	no	no	no	no	no	no	no	no	no	no	no	no	no	no	no	no
OMI655	P 04	Saliva	1	no	no	no	no	no	Yes	no	no	no	no	no	no	no	no	no	no	no	no	no	no	no	no
OMI656	P 04	Saliva	1	no	no	no	no	no	Yes	no	no	no	no	no	no	no	no	no	no	no	no	no	no	no	no
OMI657	P 04	Saliva	4	no	no	no	no	no	Yes	no	no	no	no	no	no	Yes	Yes	Yes	no	no	no	no	no	no	no
OMI658	P 04	Saliva	1	no	no	no	no	no	Yes	no	no	no	no	no	no	no	no	no	no	no	no	no	no	no	no
OMI637	P 04	Feces	1	no	no	no	no	no	Yes	no	no	no	no	no	no	no	no	no	no	no	no	no	no	no	no
OMI638	P 04	Feces	1	no	no	no	no	no	no	no	no	no	no	no	no	no	no	no	no	no	Yes	no	no	no	no
OMI660	P 04	Feces	1	no	no	no	no	no	Yes	no	no	no	no	no	no	no	no	no	no	no	no	no	no	no	no
OMI661	P 04	Feces	1	no	no	no	no	no	Yes	no	no	no	no	no	no	no	no	no	no	no	no	no	no	no	no
OMI662	P 04	Feces	1	no	no	no	no	no	Yes	no	no	no	no	no	no	no	no	no	no	no	no	no	no	no	no
OMI645	P 06	Saliva	2	no	no	no	no	no	Yes	no	no	no	no	no	no	no	no	no	no	no	Yes	no	no	no	no
OMI663	P 06	Saliva	1	no	no	no	no	no	Yes	no	no	no	no	no	no	no	no	no	no	no	no	no	no	no	no
OMI666	P 05	Saliva	2	no	no	no	no	no	Yes	no	no	no	no	no	no	no	no	no	no	no	Yes	no	no	no	no
OMI667	P 05	Saliva	1	no	no	no	no	no	Yes	no	no	no	no	no	no	no	no	no	no	no	no	no	no	no	no
OMI668	P 05	Saliva	4	no	no	no	no	no	Yes	no	no	no	no	no	no	Yes	Yes	Yes	no	no	no	no	no	no	no
OMI668-1	P 05	Saliva	3	no	no	no	no	no	Yes	no	no	no	no	no	no	Yes	no	Yes	no	no	no	no	no	no	no
OMI669	P 05	Saliva	4	no	no	no	Yes	no	Yes	no	no	no	no	no	no	no	Yes	Yes	no	no	no	no	no	no	no
OMI665	P 05	Saliva	3	no	no	no	no	no	Yes	no	no	no	no	Yes	no	no	no	no	no	no	no	no	Yes	no	no
OMI670	P 05	Feces	2	no	no	no	no	no	Yes	no	no	no	no	no	no	no	no	no	no	no	Yes	no	no	no	no
OMI646	P 07	Saliva	1	no	no	no	no	no	Yes	no	no	no	no	no	no	no	no	no	no	no	no	no	no	no	no
OMI647	P 07	Saliva	1	no	no	no	no	no	Yes	no	no	no	no	no	no	no	no	no	no	no	no	no	no	no	no
OMI648	P 07	Saliva	2	no	no	no	no	no	Yes	no	no	no	no	no	no	no	no	no	no	no	no	no	Yes	no	no
OMI649	P 07	Saliva	3	no	no	no	Yes	no	Yes	no	no	no	no	no	no	no	no	Yes	no	no	no	no	no	no	no
OMI650	P 07	Saliva	4	no	no	no	no	no	Yes	no	no	no	no	no	no	no	no	no	no	no	Yes	Yes	no	Yes	no
OMI651	P 07	Saliva	4	no	no	no	no	no	Yes	no	no	no	no	no	no	Yes	Yes	Yes	no	no	no	no	no	no	no
OMI652	P 07	Saliva	1	no	no	no	no	no	Yes	no	no	no	no	no	no	no	no	no	no	no	no	no	no	no	no
OMI653	P 07	Feces	2	no	no	no	no	no	Yes	no	no	no	no	no	no	no	no	no	no	Yes	no	no	no	no	no
OMI664	P 07	Feces	3	no	no	no	no	no	Yes	no	no	no	no	no	no	no	no	no	no	no	Yes	no	no	Yes	no
OMI686	P 09	Saliva	3	no	no	no	no	no	Yes	no	no	no	no	Yes	no	no	no	no	no	no	Yes	no	no	no	no
OMI694	P 09	Saliva	1	no	no	no	no	no	Yes	no	no	no	no	no	no	no	no	no	no	no	no	no	no	no	no
OMI695	P 09	Saliva	1	no	no	no	no	no	Yes	no	no	no	no	no	no	no	no	no	no	no	no	no	no	no	no
OMI687	P 09	Feces	3	no	no	no	no	no	Yes	no	no	no	no	no	no	no	no	no	no	no	Yes	Yes	no	no	no
OMI676	P 10	Saliva	1	no	no	no	no	no	Yes	no	no	no	no	no	no	no	no	no	no	no	no	no	no	no	no
OMI677	P 10	Saliva	1	no	no	no	no	no	Yes	no	no	no	no	no	no	no	no	no	no	no	no	no	no	no	no
OMI688	P 12	Saliva	4	no	no	no	Yes	no	Yes	no	no	no	no	no	no	no	Yes	Yes	no	no	no	no	no	no	no
OMI689	P 12	Saliva	1	no	no	no	no	no	Yes	no	no	no	no	no	no	no	no	no	no	no	no	no	no	no	no
OMI690	P 12	Saliva	1	no	no	no	no	no	Yes	no	no	no	no	no	no	no	no	no	no	no	no	no	no	no	no
OMI691	P 12	Saliva	1	no	no	no	no	no	Yes	no	no	no	no	no	no	no	no	no	no	no	no	no	no	no	no
OMI692	P 12	Saliva	5	no	no	no	Yes	no	Yes	no	no	no	no	no	no	Yes	Yes	Yes	no	no	no	no	no	no	no
OMI696	P 12	Saliva	1	no	no	no	no	no	Yes	no	no	no	no	no	no	no	no	no	no	no	no	no	no	no	no
OMI697	P 12	Saliva	1	no	no	no	no	no	Yes	no	no	no	no	no	no	no	no	no	no	no	no	no	no	no	no
OMI693	P 12	Feces	1	no	no	no	no	no	Yes	no	no	no	no	no	no	no	no	no	no	no	no	no	no	no	no
OMI698	P 13	Saliva	2	no	no	no	no	no	Yes	no	no	no	no	no	no	no	no	no	no	no	Yes	no	no	no	no
OMI699	P 13	Saliva	1	no	no	no	no	no	Yes	no	no	no	no	no	no	no	no	no	no	no	no	no	no	no	no
OMI700	P 13	Saliva	4	no	no	no	no	no	Yes	no	no	no	no	no	no	Yes	Yes	Yes	no	no	no	no	no	no	no
OMI671	P 15	Saliva	2	no	no	no	no	no	Yes	no	no	no	no	no	no	no	no	no	no	no	Yes	no	no	no	no
OMI672	P 15	Saliva	1	no	no	no	no	no	Yes	no	no	no	no	no	no	no	no	no	no	no	no	no	no	no	no
OMI673	P 15	Saliva	4	no	no	no	no	no	Yes	no	no	no	no	no	no	Yes	Yes	Yes	no	no	no	no	no	no	no
OMI674	P 15	Saliva	1	no	no	no	no	no	Yes	no	no	no	no	no	no	no	no	no	no	no	no	no	no	no	no
OMI675	P 15	Saliva	1	no	no	no	no	no	Yes	no	no	no	no	no	no	no	no	no	no	no	no	no	no	no	no
OMI714	P 15	Feces	1	no	no	no	no	no	Yes	no	no	no	no	no	no	no	no	no	no	no	no	no	no	no	no
OMI715	P 15	Feces	1	no	no	no	no	no	Yes	no	no	no	no	no	no	no	no	no	no	no	no	no	no	no	no
OMI716	P 15	Feces	1	no	no	no	no	no	Yes	no	no	no	no	no	no	no	no	no	no	no	no	no	no	no	no
OMI717	P 15	Feces	2	no	no	no	no	no	Yes	no	no	no	no	no	no	no	no	no	no	no	Yes	no	no	no	no
OMI678	P 16	Saliva	2	no	no	no	no	no	Yes	no	no	no	no	no	no	no	Yes	no	no	no	no	no	no	no	no
OMI679	P 16	Saliva	3	no	no	no	no	no	Yes	no	no	no	no	Yes	no	no	no	no	no	no	no	no	Yes	no	no
OMI680	P 16	Saliva	2	no	no	no	no	no	Yes	no	no	no	no	no	no	no	no	no	no	no	Yes	no	no	no	no
OMI681	P 16	Saliva	4	no	no	no	no	no	Yes	no	no	no	no	no	no	Yes	Yes	Yes	no	no	no	no	no	no	no
OMI682	P 16	Saliva	1	no	no	no	no	no	Yes	no	no	no	no	no	no	no	no	no	no	no	no	no	no	no	no
OMI683	P 16	Feces	3	no	no	no	no	no	Yes	no	no	no	no	Yes	no	no	no	no	no	no	no	no	Yes	no	no
OMI684	P 16	Feces	2	no	no	no	no	no	Yes	no	no	no	no	no	no	no	no	no	no	no	Yes	no	no	no	no
OMI685	P 16	Feces	1	no	no	no	no	no	Yes	no	no	no	no	no	no	no	no	no	no	no	no	no	no	no	no
OMI701	P 18	Saliva	2	no	no	no	no	no	Yes	no	no	no	no	no	no	no	no	no	no	no	Yes	no	no	no	no
OMI702	P 18	Saliva	1	no	no	no	no	no	Yes	no	no	no	no	no	no	no	no	no	no	no	no	no	no	no	no
OMI703	P 18	Saliva	2	no	no	no	no	no	Yes	no	no	no	no	no	no	no	no	no	no	no	no	no	Yes	no	no
OMI704	P 18	Saliva	2	no	no	no	no	no	Yes	no	no	no	no	no	no	no	no	no	no	no	no	no	Yes	no	no
OMI705	P 18	Saliva	1	no	no	no	no	no	Yes	no	no	no	no	no	no	no	no	no	no	no	no	no	no	no	no
OMI706	P 18	Saliva	3	no	no	no	Yes	no	Yes	no	no	no	no	no	no	no	no	no	no	no	no	no	Yes	no	no
OMI709	P 18	Saliva	2	no	no	no	no	no	Yes	no	no	no	no	no	no	no	no	no	no	no	no	no	Yes	no	no
OMI711	P 18	Saliva	2	no	no	no	no	no	Yes	no	no	no	no	no	no	no	no	no	no	no	no	no	Yes	no	no
OMI712	P 18	Saliva	3	no	no	no	no	no	Yes	no	no	no	no	no	Yes	no	no	no	no	no	no	no	Yes	no	no
OMI710	P 18	Saliva	5	no	no	no	no	no	Yes	no	no	no	no	no	no	Yes	Yes	Yes	no	no	no	no	no	Yes	no
OMI707	P 18	Feces	1	no	no	no	no	no	Yes	no	no	no	no	no	no	no	no	no	no	no	no	no	no	no	no
OMI885	P 18	Feces	1	no	no	no	no	no	Yes	no	no	no	no	no	no	no	no	no	no	no	no	no	no	no	no
OMI886	P 18	Feces	1	no	no	no	no	no	Yes	no	no	no	no	no	no	no	no	no	no	no	no	no	no	no	no
OMI734	P 21	Saliva	2	no	no	no	no	no	Yes	no	no	no	no	no	no	no	no	no	no	no	Yes	no	no	no	no
OMI736	P 21	Saliva	1	no	no	no	no	no	Yes	no	no	no	no	no	no	no	no	no	no	no	no	no	no	no	no
OMI737	P 21	Saliva	4	no	no	no	no	no	Yes	no	no	no	no	no	no	Yes	Yes	Yes	no	no	no	no	no	no	no
OMI738	P 21	Saliva	2	no	no	no	no	no	Yes	no	no	no	no	no	no	no	no	no	no	no	Yes	no	no	no	no
OMI738-1	P 21	Saliva	1	no	no	no	no	no	Yes	no	no	no	no	no	no	no	no	no	no	no	no	no	no	no	no
OMI745	P 21	Saliva	1	no	no	no	no	no	Yes	no	no	no	no	no	no	no	no	no	no	no	no	no	no	no	no
OMI741	P 21	Saliva	4	no	no	no	no	no	Yes	no	no	no	no	no	no	Yes	Yes	Yes	no	no	no	no	no	no	no
OMI739	P 21	Feces	2	no	no	no	no	no	Yes	no	no	no	no	no	no	no	no	no	no	no	Yes	no	no	no	no
OMI740	P 21	Feces	2	no	no	no	no	no	Yes	no	no	no	no	no	no	no	no	no	no	no	Yes	no	no	no	no
OMI786	C1	Saliva	1	no	no	no	no	no	Yes	no	no	no	no	no	no	no	no	no	no	no	no	no	no	no	no
OMI787	C1	Saliva	1	no	no	no	no	no	Yes	no	no	no	no	no	no	no	no	no	no	no	no	no	no	no	no
OMI788	C1	Saliva	2	no	no	no	no	no	Yes	no	no	no	no	no	no	no	no	no	no	no	no	no	Yes	no	no
OMI789	C1	Saliva	1	no	no	no	no	no	Yes	no	no	no	no	no	no	no	no	no	no	no	no	no	no	no	no
OMI790	C1	Saliva	6	no	no	no	Yes	no	Yes	no	no	no	no	no	no	Yes	Yes	Yes	no	no	no	no	Yes	no	no
OMI791	C1	Saliva	1	no	no	no	no	no	Yes	no	no	no	no	no	no	no	no	no	no	no	no	no	no	no	no
OMI792	C1	Feces	2	no	no	no	no	no	Yes	no	no	no	no	no	no	no	no	no	no	no	Yes	no	no	no	no
OMI793	C1	Feces	1	no	no	no	no	no	Yes	no	no	no	no	no	no	no	no	no	no	no	no	no	no	no	no
OMI798	C2	Saliva	4	no	no	no	no	no	Yes	no	no	no	no	no	no	Yes	Yes	Yes	no	no	no	no	no	no	no
OMI794	C2	Saliva	4	no	no	no	no	no	Yes	no	no	no	no	no	no	Yes	Yes	Yes	no	no	no	no	no	no	no
OMI795	C2	Saliva	4	no	no	no	no	no	Yes	no	no	no	no	no	no	Yes	Yes	Yes	no	no	no	no	no	no	no
OMI797	C2	Saliva	4	no	no	no	no	no	Yes	no	no	no	no	no	no	Yes	Yes	Yes	no	no	no	no	no	no	no
OMI796	C2	Saliva	2	no	no	no	no	no	Yes	no	no	no	no	no	no	no	no	no	no	no	no	no	Yes	no	no
OMI813	C2	Saliva	2	no	no	no	no	no	Yes	no	no	no	no	no	Yes	no	no	no	no	no	no	no	no	no	no
OMI813-1	C2	Saliva	3	no	no	no	no	no	Yes	no	no	no	no	no	no	no	no	no	no	no	Yes	Yes	no	no	no
OMI799	C2	Saliva	1	no	no	no	no	no	Yes	no	no	no	no	no	no	no	no	no	no	no	no	no	no	no	no
OMI800	C2	Saliva	2	no	no	no	no	no	Yes	no	no	no	no	no	no	no	no	no	no	no	no	no	Yes	no	no
OMI803	C2	Feces	2	no	no	no	no	no	Yes	no	no	no	no	no	no	no	no	no	no	no	Yes	no	no	no	no
OMI801	C2	Feces	1	no	no	no	no	no	Yes	no	no	no	no	no	no	no	no	no	no	no	no	no	no	no	no
OMI816	C2	Feces	2	no	no	no	no	no	Yes	no	no	no	no	no	no	no	no	no	no	no	no	no	Yes	no	no
OMI802	C2	Feces	1	no	no	no	no	no	Yes	no	no	no	no	no	no	no	no	no	no	no	no	no	no	no	no
OMI817	C2	Feces	1	no	no	no	no	no	Yes	no	no	no	no	no	no	no	no	no	no	no	no	no	no	no	no
OMI810	C3	Saliva	2	no	no	no	no	no	Yes	no	no	no	no	no	no	no	no	no	no	no	Yes	no	no	no	no
OMI809	C3	Saliva	0	no	no	no	no	no	no	no	no	no	no	no	no	no	no	no	no	no	no	no	no	no	no
OMI808	C3	Saliva	0	no	no	no	no	no	no	no	no	no	no	no	no	no	no	no	no	no	no	no	no	no	no
OMI811	C3	Saliva	1	no	no	no	no	no	Yes	no	no	no	no	no	no	no	no	no	no	no	no	no	no	no	no
OMI812	C3	Feces	2	no	no	no	no	no	Yes	no	no	no	no	no	no	no	no	no	no	no	Yes	no	no	no	no
OMI815	C3	Feces	1	no	no	no	no	no	Yes	no	no	no	no	no	no	no	no	no	no	no	no	no	no	no	no
OMI814	C3	Feces	1	no	no	no	no	no	Yes	no	no	no	no	no	no	no	no	no	no	no	no	no	no	no	no
OMI867	C5	Saliva	2	no	no	no	Yes	no	Yes	no	no	no	no	no	no	no	no	no	no	no	no	no	no	no	no
OMI869	C5	Saliva	1	no	no	no	no	no	Yes	no	no	no	no	no	no	no	no	no	no	no	no	no	no	no	no
OMI870	C5	Saliva	1	no	no	no	no	no	Yes	no	no	no	no	no	no	no	no	no	no	no	no	no	no	no	no
OMI880	C5	Saliva	1	no	no	no	no	no	Yes	no	no	no	no	no	no	no	no	no	no	no	no	no	no	no	no
OMI864	C5	Feces	1	no	no	no	no	no	Yes	no	no	no	no	no	no	no	no	no	no	no	no	no	no	no	no
OMI881	C5	Feces	1	no	no	no	no	no	Yes	no	no	no	no	no	no	no	no	no	no	no	no	no	no	no	no
OMI865	C5	Feces	2	no	no	no	no	no	Yes	no	no	no	no	no	no	no	no	no	no	no	no	no	Yes	no	no
OMI866	C5	Feces	2	no	no	no	no	no	Yes	no	no	no	no	no	no	no	no	no	no	no	no	no	no	Yes	no
OMI860	C6	Saliva	2	no	no	no	no	no	Yes	no	no	no	no	no	no	no	no	no	no	no	Yes	no	no	no	no
OMI861	C6	Saliva	4	no	no	no	no	no	Yes	no	no	no	no	no	no	Yes	Yes	Yes	no	no	no	no	no	no	no
OMI862	C6	Saliva	5	no	no	no	Yes	no	Yes	no	no	no	no	no	no	Yes	Yes	Yes	no	no	no	no	no	no	no
OMI863	C6	Saliva	0	no	no	no	no	no	no	no	no	no	no	no	no	no	no	no	no	no	no	no	no	no	no
OMI859	C6	Feces	2	no	no	no	no	no	Yes	no	no	no	no	no	no	no	no	no	no	no	Yes	no	no	no	no
OMI882	C6	Feces	1	no	no	no	no	no	Yes	no	no	no	no	no	no	no	no	no	no	no	no	no	no	no	no
OMI871	C7	Saliva	1	no	no	no	no	no	Yes	no	no	no	no	no	no	no	no	no	no	no	no	no	no	no	no
OMI872	C7	Saliva	1	no	no	no	no	no	Yes	no	no	no	no	no	no	no	no	no	no	no	no	no	no	no	no
OMI873	C7	Saliva	4	no	no	no	no	no	Yes	no	no	no	no	no	no	Yes	Yes	Yes	no	no	no	no	no	no	no
OMI874	C7	Saliva	2	no	no	no	Yes	no	Yes	no	no	no	no	no	no	no	no	no	no	no	no	no	no	no	no
OMI875	C7	Saliva	1	no	no	no	no	no	Yes	no	no	no	no	no	no	no	no	no	no	no	no	no	no	no	no
OMI876	C7	Feces	2	no	no	no	no	no	Yes	no	no	no	no	no	no	no	no	no	no	no	no	no	Yes	no	no
OMI877	C7	Feces	1	no	no	no	no	no	Yes	no	no	no	no	no	no	no	no	no	no	no	no	no	no	no	no
OMI878	C7	Feces	1	no	no	no	no	no	Yes	no	no	no	no	no	no	no	no	no	no	no	no	no	no	no	no
OMI879	C7	Feces	1	no	no	no	no	no	Yes	no	no	no	no	no	no	no	no	no	no	no	no	no	no	no	no
OMI820	C8	Saliva	1	no	no	no	no	no	Yes	no	no	no	no	no	no	no	no	no	no	no	no	no	no	no	no
OMI819	C8	Feces	1	no	no	no	no	no	Yes	no	no	no	no	no	no	no	no	no	no	no	no	no	no	no	no
OMI821-1	C8	Feces	1	no	no	no	no	no	Yes	no	no	no	no	no	no	no	no	no	no	no	no	no	no	no	no
OMI822	C9	Saliva	2	no	no	no	no	no	Yes	no	no	no	no	no	no	no	no	no	no	no	no	Yes	no	no	no
OMI824	C9	Saliva	1	no	no	no	no	no	Yes	no	no	no	no	no	no	no	no	no	no	no	no	no	no	no	no
OMI844	C9	Saliva	1	no	no	no	no	no	Yes	no	no	no	no	no	no	no	no	no	no	no	no	no	no	no	no
OMI823	C9	Feces	3	no	no	no	no	no	Yes	no	no	no	no	no	no	no	no	no	no	no	Yes	Yes	no	no	no
OMI825	C9	Feces	3	no	no	no	no	no	Yes	no	no	no	no	no	Yes	no	no	no	no	no	no	no	Yes	no	no
OMI834	C 10	Saliva	3	no	no	no	no	no	Yes	no	no	no	no	no	no	no	no	no	no	no	Yes	no	Yes	no	no
OMI836	C 10	Saliva	2	no	no	no	no	no	Yes	no	no	no	no	no	no	no	no	no	no	no	no	no	Yes	no	no
OMI835	C 10	Saliva	3	no	no	no	no	no	Yes	no	no	no	no	Yes	no	no	no	no	no	no	no	no	Yes	no	no
OMI837	C 10	Saliva	5	no	no	no	no	no	Yes	no	no	no	no	no	no	Yes	Yes	Yes	no	no	no	no	Yes	no	no
OMI849	C 10	Saliva	2	no	no	no	no	no	Yes	no	no	no	no	no	no	no	no	no	no	no	no	no	Yes	no	no
OMI842	C 10	Saliva	1	no	no	no	no	no	Yes	no	no	no	no	no	no	no	no	no	no	no	no	no	no	no	no
OMI838	C 10	Feces	3	no	no	no	no	no	Yes	no	no	no	no	Yes	no	no	no	no	no	no	Yes	no	no	no	no
OMI841	C 10	Feces	1	no	no	no	no	no	Yes	no	no	no	no	no	no	no	no	no	no	no	no	no	no	no	no
OMI839	C 10	Feces	3	no	no	no	no	no	Yes	no	no	no	no	Yes	no	no	no	no	no	no	no	no	Yes	no	no
OMI840	C 10	Feces	3	no	no	no	no	no	Yes	no	no	no	no	Yes	no	no	no	no	no	no	no	no	Yes	no	no
OMI843	C 10	Feces	3	no	no	no	no	no	Yes	no	Yes	no	no	no	no	no	no	no	no	no	no	no	no	Yes	no
OMI850	C11	Saliva	2	no	no	no	no	no	Yes	no	no	no	no	no	no	no	no	no	no	no	no	no	Yes	no	no
OMI851	C11	Saliva	1	no	no	no	no	no	Yes	no	no	no	no	no	no	no	no	no	no	no	no	no	no	no	no
OMI852	C11	Saliva	1	no	no	no	no	no	Yes	no	no	no	no	no	no	no	no	no	no	no	no	no	no	no	no
OMI853	C11	Saliva	1	no	no	no	no	no	Yes	no	no	no	no	no	no	no	no	no	no	no	no	no	no	no	no
OMI854	C11	Saliva	1	no	no	no	no	no	Yes	no	no	no	no	no	no	no	no	no	no	no	no	no	no	no	no
OMI855	C11	Saliva	2	no	no	no	no	no	Yes	no	no	no	no	no	no	no	no	no	no	no	no	no	Yes	no	no
OMI856	C11	Saliva	3	no	no	no	no	no	Yes	no	no	no	no	no	no	Yes	Yes	no	no	no	no	no	no	no	no
OMI858	C11	Feces	1	no	no	no	no	no	Yes	no	no	no	no	no	no	no	no	no	no	no	no	no	no	no	no
OMI857	C11	Feces	2	no	no	no	no	no	Yes	no	no	no	no	no	no	no	no	no	no	no	no	no	Yes	no	no
OMI845	C13	Saliva	1	no	no	no	no	no	Yes	no	no	no	no	no	no	no	no	no	no	no	no	no	no	no	no
OMI846	C13	Saliva	4	no	no	no	no	no	Yes	no	no	no	no	no	no	Yes	Yes	Yes	no	no	no	no	no	no	no
OMI829	C13	Saliva	1	no	no	no	no	no	Yes	no	no	no	no	no	no	no	no	no	no	no	no	no	no	no	no
OMI828	C13	Saliva	1	no	no	no	no	no	Yes	no	no	no	no	no	no	no	no	no	no	no	no	no	no	no	no
OMI828-1	C13	Saliva	1	no	no	no	no	no	Yes	no	no	no	no	no	no	no	no	no	no	no	no	no	no	no	no
OMI830	C13	Saliva	1	no	no	no	no	no	Yes	no	no	no	no	no	no	no	no	no	no	no	no	no	no	no	no
OMI847	C13	Feces	1	no	no	no	no	no	Yes	no	no	no	no	no	no	no	no	no	no	no	no	no	no	no	no
OMI832	C13	Feces	5	no	no	no	no	no	Yes	no	no	no	no	no	Yes	Yes	Yes	Yes	no	no	no	no	no	no	no
OMI831	C13	Feces	3	no	no	no	no	no	Yes	no	no	no	no	no	no	no	no	no	no	no	Yes	no	no	Yes	no
OMI833	C13	Feces	1	no	no	no	no	no	Yes	no	no	no	no	no	no	no	no	no	no	no	no	no	no	no	no
OMI848	C13	Feces	2	no	no	no	no	no	Yes	no	no	no	no	no	no	no	no	no	no	no	no	no	Yes	no	no
