# Supplementary material for: Insights into Within-Host Evolution and Dynamics of Oral and Intestinal Streptococci Unveil Niche Adaptation
Source: Int J Mol Sci. 2024 Dec 17;25(24):13507. doi: 10.3390/ijms252413507 (PMC11727833; doi:10.3390/ijms252413507)
Supplement: Supplementary file 1 [file ijms-25-13507-s001.zip › Supplementary material20241216/TableS3.xlsx]

## Sheet: S. parasanguinis
TableS3. Estimates of evolutionary divergence between sequences.
Patient/control	Sample	Isolate	OMI633	OMI638	OMI640	OMI645	OMI650	OMI664	OMI666	OMI670	OMI671	OMI680	OMI684	OMI686	OMI687	OMI698	OMI701	OMI717	OMI734	OMI738	OMI739	OMI740	OMI748	OMI750	OMI751	OMI792	OMI803	OMI810	OMI812	OMI831	OMI834	OMI838	OMI859	OMI860	OMI870	OMI899-1	OMI900	Reference
P 03	Saliva	OMI633		29241	29209	28388	28791	28700	29948	30478	30012	29270	29273	29921	30169	30282	29249	30045	30226	29881	30100	30100	29708	13	30245	28669	30200	29095	29108	28892	29248	29958	29239	29918	14771	30217	29158	30366
P 04	Feces	OMI638	29241		425	18428	17482	17309	19996	19825	19684	17928	17931	18072	19215	19519	17757	19746	19966	20016	19427	19427	18009	29240	20251	17878	19970	16311	17484	16693	17280	19968	18162	19674	29849	19922	16701	19946
P 04	Saliva	OMI640	29209	425		18365	17476	17303	19991	19819	19655	17882	17885	18092	19217	19490	17628	19717	19975	19990	19398	19398	18080	29208	20223	17854	19974	16282	17432	16695	17251	19954	18161	19660	29824	19908	16540	19947
P 06	Saliva	OMI645	28388	18428	18365		18530	18419	19829	20488	20417	18341	18344	18969	19718	20019	18428	20460	20278	20467	20449	20449	19276	28388	20340	18278	20305	18582	18636	18161	18328	20272	18822	20296	28785	20466	18784	20377
P 07	Saliva	OMI650	28791	17482	17476	18530		552	18939	18896	19374	17023	17026	17796	19216	19174	17306	19367	19531	19486	19105	19105	18237	28790	19639	16237	18898	11037	17140	16534	17048	19119	17302	19425	29544	19243	17108	18879
P 07	Feces	OMI664	28700	17309	17303	18419	552		19269	19202	19386	16846	16849	17688	19144	19195	17101	19432	19638	19551	19170	19170	18034	28699	19823	16022	19230	10665	16903	16335	16858	19429	17094	19654	29559	19541	16902	19420
P 05	Saliva	OMI666	29948	19996	19991	19829	18939	19269		10736	12432	18898	18900	17310	19370	13685	19634	12396	14001	12416	12385	12385	19160	29947	12374	19867	12730	19672	19102	19799	18540	12100	19931	12765	30428	13509	19400	13560
P 05	Feces	OMI670	30478	19825	19819	20488	18896	19202	10736		11131	18587	18590	17240	18989	13090	19514	11090	13093	10989	11234	11234	18809	30477	12126	19691	12482	19353	18978	19567	18288	12993	19573	10458	30931	12370	18992	13033
P 15	Saliva	OMI671	30012	19684	19655	20417	19374	19386	12432	11131		18664	18667	17344	19176	12979	19722	98	13405	1837	1903	1903	19406	30011	11245	19902	12775	19806	18960	19765	18679	12683	19995	11086	30826	12659	19015	13301
P 16	Saliva	OMI680	29270	17928	17882	18341	17023	16846	18898	18587	18664		3	17724	18701	18347	18070	18691	18744	18988	18507	18507	17508	29269	19167	18061	18510	17220	16260	17754	17257	18410	18293	18539	29965	18715	16427	18717
P 16	Feces	OMI684	29273	17931	17885	18344	17026	16849	18900	18590	18667	3		17727	18704	18350	18073	18694	18747	18991	18510	18510	17511	29272	19169	18064	18513	17223	16263	17755	17260	18413	18296	18542	29968	18718	16430	18719
P 09	Saliva	OMI686	29921	18072	18092	18969	17796	17688	17310	17240	17344	17724	17727		17845	17185	18194	17326	17529	17314	17179	17179	17419	29920	17552	18718	17371	17814	17083	18130	16836	17592	18451	17396	30622	17479	17472	17403
P 09	Feces	OMI687	30169	19215	19217	19718	19216	19144	19370	18989	19176	18701	18704	17845		18680	19062	19156	19273	19337	19098	19098	19010	30168	19301	19117	19017	19296	18714	19516	18239	19044	19323	19396	30843	18992	18833	19022
P 13	Saliva	OMI698	30282	19519	19490	20019	19174	19195	13685	13090	12979	18347	18350	17185	18680		19052	12991	12925	13553	13356	13356	18343	30281	13620	19259	13911	19246	18628	19473	17826	13771	19334	13090	30984	13342	18848	13728
P 18	Saliva	OMI701	29249	17757	17628	18428	17306	17101	19634	19514	19722	18070	18073	18194	19062	19052		19740	19452	19908	19577	19577	18346	29250	19760	16212	19514	17370	16923	17111	16720	19598	13296	19839	29836	19636	17557	19901
P 15	Feces	OMI717	30045	19746	19717	20460	19367	19432	12396	11090	98	18691	18694	17326	19156	12991	19740		13414	1753	1843	1843	19423	30044	11248	19948	12724	19836	18998	19820	18691	12635	20010	11094	30848	12608	19052	13242
P 21	Saliva	OMI734	30226	19966	19975	20278	19531	19638	14001	13093	13405	18744	18747	17529	19273	12925	19452	13414		13853	13075	13075	18925	30225	14336	20024	14429	19795	18903	19899	18531	14372	19582	13625	30699	14384	19188	13575
P 21	Saliva	OMI738	29881	20016	19990	20467	19486	19551	12416	10989	1837	18988	18991	17314	19337	13553	19908	1753	13853		3185	3185	19607	29880	11330	19906	12922	19888	19143	19964	18956	13342	19968	10298	30634	12847	18985	13593
P 21	Feces	OMI739	30100	19427	19398	20449	19105	19170	12385	11234	1903	18507	18510	17179	19098	13356	19577	1843	13075	3185		0	19174	30099	11692	19987	12873	19512	18880	19497	18557	12959	19874	10847	30827	13025	18944	13340
P 21	Feces	OMI740	30100	19427	19398	20449	19105	19170	12385	11234	1903	18507	18510	17179	19098	13356	19577	1843	13075	3185	0		19174	30099	11692	19987	12873	19512	18880	19497	18557	12959	19874	10847	30827	13025	18944	13340
P 03	Feces	OMI748	29708	18009	18080	19276	18237	18034	19160	18809	19406	17508	17511	17419	19010	18343	18346	19423	18925	19607	19174	19174		29707	19614	18702	18805	18092	17319	18235	17221	18952	18151	19196	30268	18993	18016	19138
P 03	Saliva	OMI750	13	29240	29208	28388	28790	28699	29947	30477	30011	29269	29272	29920	30168	30281	29250	30044	30225	29880	30099	30099	29707		30244	28669	30201	29094	29107	28891	29249	29957	29238	29917	14776	30216	29157	30365
P 03	Saliva	OMI751	30245	20251	20223	20340	19639	19823	12374	12126	11245	19167	19169	17552	19301	13620	19760	11248	14336	11330	11692	11692	19614	30244		19989	13048	19986	19267	19923	18645	13441	20198	12764	30650	13349	19349	13229
C1	Feces	OMI792	28669	17878	17854	18278	16237	16022	19867	19691	19902	18061	18064	18718	19117	19259	16212	19948	20024	19906	19987	19987	18702	28669	19989		19736	16648	17185	16928	17575	19585	11017	20025	29386	19897	17018	20113
C2	Feces	OMI803	30200	19970	19974	20305	18898	19230	12730	12482	12775	18510	18513	17371	19017	13911	19514	12724	14429	12922	12873	12873	18805	30201	13048	19736		19705	18914	19618	17804	12772	19613	13523	30694	12937	18966	13483
C3	Saliva	OMI810	29095	16311	16282	18582	11037	10665	19672	19353	19806	17220	17223	17814	19296	19246	17370	19836	19795	19888	19512	19512	18092	29094	19986	16648	19705		17121	16350	17248	19662	17086	19540	29708	19817	17299	19682
C3	Feces	OMI812	29108	17484	17432	18636	17140	16903	19102	18978	18960	16260	16263	17083	18714	18628	16923	18998	18903	19143	18880	18880	17319	29107	19267	17185	18914	17121		17029	16064	19178	17282	19328	29864	19041	16391	19456
C13	Feces	OMI831	28892	16693	16695	18161	16534	16335	19799	19567	19765	17754	17755	18130	19516	19473	17111	19820	19899	19964	19497	19497	18235	28891	19923	16928	19618	16350	17029		17455	19637	17623	19672	29239	19613	17280	19831
C 10	Saliva	OMI834	29248	17280	17251	18328	17048	16858	18540	18288	18679	17257	17260	16836	18239	17826	16720	18691	18531	18956	18557	18557	17221	29249	18645	17575	17804	17248	16064	17455		18119	17284	18774	29946	18268	16868	18703
C 10	Feces	OMI838	29958	19968	19954	20272	19119	19429	12100	12993	12683	18410	18413	17592	19044	13771	19598	12635	14372	13342	12959	12959	18952	29957	13441	19585	12772	19662	19178	19637	18119		19814	13300	30566	13249	19233	13418
C6	Feces	OMI859	29239	18162	18161	18822	17302	17094	19931	19573	19995	18293	18296	18451	19323	19334	13296	20010	19582	19968	19874	19874	18151	29238	20198	11017	19613	17086	17282	17623	17284	19814		20128	29612	19688	17803	20164
C6	Saliva	OMI860	29918	19674	19660	20296	19425	19654	12765	10458	11086	18539	18542	17396	19396	13090	19839	11094	13625	10298	10847	10847	19196	29917	12764	20025	13523	19540	19328	19672	18774	13300	20128		30599	13137	19264	13667
C5	Saliva	OMI870	14771	29849	29824	28785	29544	29559	30428	30931	30826	29965	29968	30622	30843	30984	29836	30848	30699	30634	30827	30827	30268	14776	30650	29386	30694	29708	29864	29239	29946	30566	29612	30599		30751	29879	30638
P01	Feces	OMI899-1	30217	19922	19908	20466	19243	19541	13509	12370	12659	18715	18718	17479	18992	13342	19636	12608	14384	12847	13025	13025	18993	30216	13349	19897	12937	19817	19041	19613	18268	13249	19688	13137	30751		19224	12693
P01	Saliva	OMI900	29158	16701	16540	18784	17108	16902	19400	18992	19015	16427	16430	17472	18833	18848	17557	19052	19188	18985	18944	18944	18016	29157	19349	17018	18966	17299	16391	17280	16868	19233	17803	19264	29879	19224		19214
		Reference	30366	19946	19947	20377	18879	19420	13560	13033	13301	18717	18719	17403	19022	13728	19901	13242	13575	13593	13340	13340	19138	30365	13229	20113	13483	19682	19456	19831	18703	13418	20164	13667	30638	12693	19214

## Sheet: S. australis
Patient/control	Sample	Isolate	OMI659	OMI659-1	OMI691	OMI693	OMI738-1	OMI749	OMI791	OMI813-1	OMI819	OMI820	OMI821-1	OMI822	OMI823	OMI828	OMI828-1	OMI853	OMI858	OMI876	OMI896	OMI898	Reference
P 03	Feces	OMI659	x	30	48217	57292	43216	44577	50327	42704	65841	65834	50080	48479	48468	43214	43225	63275	46805	42193	46538	46535	58051
P 03	Feces	OMI659-1	30	x	48208	57289	43212	44566	50321	42692	65820	65813	50057	48469	48458	43210	43221	63267	46793	42182	46537	46534	58045
P 12	Saliva	OMI691	48217	48208	x	54447	47266	49049	47943	47126	66203	66190	53307	48910	48899	47264	47274	63719	42335	48289	39439	39435	56802
P 12	Feces	OMI693	57292	57289	54447	x	54551	55257	57826	55500	65733	65727	57429	49016	49017	54547	54553	62420	58662	55806	56804	56803	44929
P 21	Saliva	OMI738-1	43216	43212	47266	54551	x	35674	48412	30471	62942	62932	44638	41785	41779	4	11	58395	42484	33493	42797	42795	55756
P 03	Saliva	OMI749	44577	44566	49049	55257	35674	x	45321	36223	60438	60430	42322	45285	45274	35674	35681	56743	44247	33495	46581	46579	56232
C1	Saliva	OMI791	50327	50321	47943	57826	48412	45321	x	46738	58970	58959	48692	50635	50621	48410	48421	57089	45904	46394	43974	43972	57977
C2	Saliva	OMI813-1	42704	42692	47126	55500	30471	36223	46738	x	63282	63276	43742	43439	43426	30471	30478	60017	41825	33990	42605	42596	57367
C8	Feces	OMI819	65841	65820	66203	65733	62942	60438	58970	63282	x	30	46226	63645	63641	62938	62944	39633	63655	60821	64935	64933	63795
C8	Saliva	OMI820	65834	65813	66190	65727	62932	60430	58959	63276	30	x	46220	63635	63631	62928	62934	39633	63645	60814	64929	64927	63794
C8	Feces	OMI821-1	50080	50057	53307	57429	44638	42322	48692	43742	46226	46220	x	51076	51072	44634	44641	51557	48640	43295	51003	51001	57658
C9	Saliva	OMI822	48479	48469	48910	49016	41785	45285	50635	43439	63645	63635	51076	x	19	41781	41788	61302	47559	44380	45934	45926	52880
C9	Feces	OMI823	48468	48458	48899	49017	41779	45274	50621	43426	63641	63631	51072	19	x	41775	41782	61292	47549	44368	45929	45921	52873
C13	Saliva	OMI828	43214	43210	47264	54547	4	35674	48410	30471	62938	62928	44634	41781	41775	x	11	58391	42480	33489	42793	42791	55754
C13	Saliva	OMI828-1	43225	43221	47274	54553	11	35681	48421	30478	62944	62934	44641	41788	41782	11	x	58400	42487	33496	42802	42800	55761
C11	Saliva	OMI853	63275	63267	63719	62420	58395	56743	57089	60017	39633	39633	51557	61302	61292	58391	58400	x	61331	57603	63681	63681	59939
C11	Feces	OMI858	46805	46793	42335	58662	42484	44247	45904	41825	63655	63645	48640	47559	47549	42480	42487	61331	x	42913	37753	37746	58658
C7	Feces	OMI876	42193	42182	48289	55806	33493	33495	46394	33990	60821	60814	43295	44380	44368	33489	33496	57603	42913	x	44597	44590	57065
P01	Saliva	OMI896	46538	46537	39439	56804	42797	46581	43974	42605	64935	64929	51003	45934	45929	42793	42802	63681	37753	44597	x	22	56149
P01	Saliva	OMI898	46535	46534	39435	56803	42795	46579	43972	42596	64933	64927	51001	45926	45921	42791	42800	63681	37746	44590	22	x	56151
		Reference	58051	58045	56802	44929	55756	56232	57977	57367	63795	63794	57658	52880	52873	55754	55761	59939	58658	57065	56149	56151	x

## Sheet: S. infantis1
Patient/control	Sample	Isolate	OMI631	OMI642	OMI655	OMI665	OMI667	OMI679	OMI683	OMI689	OMI690	OMI699	OMI703	OMI706	OMI709	OMI711	OMI712	OMI759	OMI762	OMI786	OMI787	OMI789	OMI835	OMI839	OMI845	OMI849	OMI864	OMI874	OMI881	Reference
P 03	Saliva	OMI631	x	33313	33303	32283	36122	32926	32067	34683	35831	30860	35395	35395	35405	35393	35389	9	46557	36262	35652	43837	32337	45302	32835	36124	37012	36136	37005	51536
P 04	Saliva	OMI642	33313	x	46	34117	34974	34320	33522	37935	34794	31559	33336	33338	33350	33348	33344	33312	46786	34861	32741	43845	36029	46251	34270	35115	36540	34274	36547	52178
P 04	Saliva	OMI655	33303	46	x	34108	34967	34320	33533	37927	34783	31541	33345	33347	33357	33343	33339	33302	46782	34871	32743	43842	36043	46250	34264	35109	36551	34282	36544	52188
P 05	Saliva	OMI665	32283	34117	34108	x	36547	25107	23559	32414	36167	32103	36087	36089	36104	36085	36081	32288	45101	36982	36060	42854	32227	44656	33352	36338	37584	35801	37575	50009
P 05	Saliva	OMI667	36122	34974	34967	36547	x	37063	36483	37437	36706	36045	33247	33247	33258	33242	33239	36124	43914	32407	35541	43355	36755	44209	37263	34069	35060	31110	35049	50729
P 16	Saliva	OMI679	32926	34320	34320	25107	37063	x	2164	34928	36807	32858	36445	36445	36444	36443	36439	32934	45905	36952	36396	44028	34031	45645	33904	36956	37929	36936	37920	48382
P 16	Feces	OMI683	32067	33522	33533	23559	36483	2164	x	34337	36087	31852	35744	35744	35748	35756	35752	32072	45913	36418	35775	43814	33480	45688	33095	36308	37528	36332	37533	50518
P 12	Saliva	OMI689	34683	37935	37927	32414	37437	34928	34337	x	38701	35218	37788	37790	37798	37786	37782	34687	42595	37926	37689	43897	31866	44324	35214	38149	38206	37108	38194	48281
P 12	Saliva	OMI690	35831	34794	34783	36167	36706	36807	36087	38701	x	34976	34504	34506	34522	34502	34498	35831	46230	36373	35586	44448	37870	45602	36938	35561	36511	36229	36506	51609
P 13	Saliva	OMI699	30860	31559	31541	32103	36045	32858	31852	35218	34976	x	34468	34466	34472	34464	34460	30864	46745	35847	35149	43798	34027	45869	32517	36008	36997	35820	36988	51751
P 18	Saliva	OMI703	35395	33336	33345	36087	33247	36445	35744	37788	34504	34468	x	2	26	12	9	35396	44605	31380	34393	42622	37500	44650	35886	33396	33754	33044	33763	50794
P 18	Saliva	OMI706	35395	33338	33347	36089	33247	36445	35744	37790	34506	34466	2	x	24	12	9	35396	44606	31382	34395	42623	37500	44651	35888	33398	33754	33044	33763	50794
P 18	Saliva	OMI709	35405	33350	33357	36104	33258	36444	35748	37798	34522	34472	26	24	x	28	33	35406	44611	31388	34409	42623	37508	44658	35896	33405	33759	33053	33768	50778
P 18	Saliva	OMI711	35393	33348	33343	36085	33242	36443	35756	37786	34502	34464	12	12	28	x	5	35394	44603	31390	34391	42618	37510	44648	35884	33392	33764	33054	33759	50794
P 18	Saliva	OMI712	35389	33344	33339	36081	33239	36439	35752	37782	34498	34460	9	9	33	5	x	35390	44599	31388	34387	42617	37508	44644	35880	33390	33760	33050	33755	50790
P 03	Saliva	OMI759	9	33312	33302	32288	36124	32934	32072	34687	35831	30864	35396	35396	35406	35394	35390	x	46555	36263	35649	43839	32340	45304	32838	36125	37013	36132	37006	51529
P 03	Saliva	OMI762	46557	46786	46782	45101	43914	45905	45913	42595	46230	46745	44605	44606	44611	44603	44599	46555	x	43972	45471	38341	43376	37012	46394	44241	43840	44362	43837	47113
C1	Saliva	OMI786	36262	34861	34871	36982	32407	36952	36418	37926	36373	35847	31380	31382	31388	31390	31388	36263	43972	x	35149	42894	37443	44281	37433	33482	34437	34769	34440	50538
C1	Saliva	OMI787	35652	32741	32743	36060	35541	36396	35775	37689	35586	35149	34393	34395	34409	34391	34387	35649	45471	35149	x	44129	37074	44842	36485	35968	36431	35293	36422	51103
C1	Saliva	OMI789	43837	43845	43842	42854	43355	44028	43814	43897	44448	43798	42622	42623	42623	42618	42617	43839	38341	42894	44129	x	42978	37130	44046	42108	43847	43677	43844	47721
C 10	Saliva	OMI835	32337	36029	36043	32227	36755	34031	33480	31866	37870	34027	37500	37500	37508	37510	37508	32340	43376	37443	37074	42978	x	43754	33942	37548	38099	36603	38106	49028
C 10	Feces	OMI839	45302	46251	46250	44656	44209	45645	45688	44324	45602	45869	44650	44651	44658	44648	44644	45304	37012	44281	44842	37130	43754	x	45865	43987	44871	44687	44866	46354
C13	Saliva	OMI845	32835	34270	34264	33352	37263	33904	33095	35214	36938	32517	35886	35888	35896	35884	35880	32838	46394	37433	36485	44046	33942	45865	x	36623	38126	36462	38119	50498
C 10	Saliva	OMI849	36124	35115	35109	36338	34069	36956	36308	38149	35561	36008	33396	33398	33405	33392	33390	36125	44241	33482	35968	42108	37548	43987	36623	x	34217	35355	34206	50351
C5	Feces	OMI864	37012	36540	36551	37584	35060	37929	37528	38206	36511	36997	33754	33754	33759	33764	33760	37013	43840	34437	36431	43847	38099	44871	38126	34217	x	35331	19	50753
C7	Saliva	OMI874	36136	34274	34282	35801	31110	36936	36332	37108	36229	35820	33044	33044	33053	33054	33050	36132	44362	34769	35293	43677	36603	44687	36462	35355	35331	x	35336	50869
C5	Feces	OMI881	37005	36547	36544	37575	35049	37920	37533	38194	36506	36988	33763	33763	33768	33759	33755	37006	43837	34440	36422	43844	38106	44866	38119	34206	19	35336	x	50748
		Reference	51536	52178	52188	50009	50729	48382	50518	48281	51609	51751	50794	50794	50778	50794	50790	51529	47113	50538	51103	47721	49028	46354	50498	50351	50753	50869	50748	x

## Sheet: S. infantis2
Patient/control	Sample	Isolate	OMI639	OMI639-1	OMI646	OMI656	OMI658	OMI660	OMI662	OMI663	OMI672	OMI674	OMI682	OMI685	OMI694	OMI696	OMI697	OMI702	OMI705	OMI715	OMI753	OMI754	OMI755	OMI788	OMI802	OMI808	OMI809	OMI813	OMI815	OMI816	OMI840	OMI847	OMI850	OMI872	OMI875	OMI885	Reference
P 04	Saliva	OMI639	x	7	49844	14	21	11	5	8	70973	70991	59592	59594	49540	49520	49520	50454	49411	59304	49180	49188	49189	46167	51026	49610	51219	51835	49621	58351	52546	50583	50334	48769	70782	49364	49688
P 04	Saliva	OMI639-1	7	x	49844	21	28	6	12	15	70973	70991	59592	59594	49547	49520	49520	50454	49411	59311	49180	49188	49189	46169	51026	49610	51226	51836	49621	58351	52546	50583	50334	48769	70780	49364	49692
P 07	Saliva	OMI646	49844	49844	x	49845	49829	49844	49845	49844	70822	70836	63899	63930	36539	37660	37660	38245	36313	63888	35520	35357	35356	44209	50002	39287	40323	41703	39732	61653	41971	36716	39914	34481	73140	36470	36713
P 04	Saliva	OMI656	14	21	49845	x	29	19	13	16	70969	70987	59594	59596	49539	49520	49520	50453	49414	59306	49180	49188	49189	46169	51026	49612	51220	51835	49623	58353	52548	50584	50332	48769	70782	49365	49687
P 04	Saliva	OMI658	21	28	49829	29	x	26	20	23	70972	70990	59595	59597	49540	49521	49521	50455	49413	59307	49178	49186	49187	46167	51026	49608	51219	51839	49619	58357	52551	50584	50332	48764	70787	49364	49671
P 04	Feces	OMI660	11	6	49844	19	26	x	6	9	70971	70989	59592	59594	49547	49521	49521	50454	49412	59311	49180	49188	49189	46169	51024	49610	51226	51836	49621	58351	52546	50584	50332	48769	70778	49365	49692
P 04	Feces	OMI662	5	12	49845	13	20	6	x	3	70972	70990	59593	59595	49541	49522	49522	50455	49413	59305	49181	49189	49190	46168	51025	49611	51220	51836	49622	58352	52547	50585	50333	48770	70781	49366	49689
P 06	Saliva	OMI663	8	15	49844	16	23	9	3	x	70973	70991	59592	59594	49540	49521	49521	50456	49412	59305	49180	49188	49189	46169	51022	49610	51217	51837	49621	58353	52546	50584	50332	48769	70782	49365	49686
P 15	Saliva	OMI672	70973	70973	70822	70969	70972	70971	70972	70973	x	122	68927	68923	70368	71166	71165	70178	69920	68650	69595	69353	69352	72308	69653	70288	70998	71747	70313	68614	70193	69670	70072	70336	63986	69933	70419
P 15	Saliva	OMI674	70991	70991	70836	70987	70990	70989	70990	70991	122	x	68948	68944	70380	71179	71178	70185	69936	68674	69608	69366	69365	72322	69674	70302	71010	71762	70326	68632	70196	69683	70078	70345	64056	69949	70423
P 16	Saliva	OMI682	59592	59592	63899	59594	59595	59592	59593	59592	68927	68948	x	53	64010	64238	64238	64645	63846	47217	63388	63480	63479	61771	58223	63793	64910	65235	63682	46697	64134	64038	62829	63811	65367	63798	64048
P 16	Feces	OMI685	59594	59594	63930	59596	59597	59594	59595	59594	68923	68944	53	x	64026	64257	64257	64666	63860	47215	63408	63499	63498	61780	58219	63809	64928	65248	63698	46682	64150	64054	62839	63842	65334	63812	64083
P 09	Saliva	OMI694	49540	49547	36539	49539	49540	49547	49541	49540	70368	70380	64010	64026	x	37982	37982	38687	37763	64369	36680	36662	36661	44672	50254	39943	40819	42098	40335	62485	42666	38467	41095	34499	72505	37852	36258
P 12	Saliva	OMI696	49520	49520	37660	49520	49521	49521	49522	49521	71166	71179	64238	64257	37982	x	2	39792	38546	64497	37869	37849	37848	44621	50986	41547	41510	42698	41646	62666	43143	39128	42096	35665	72782	38570	36484
P 12	Saliva	OMI697	49520	49520	37660	49520	49521	49521	49522	49521	71165	71178	64238	64257	37982	2	x	39792	38545	64497	37869	37849	37848	44620	50985	41547	41509	42698	41646	62666	43142	39127	42096	35665	72781	38569	36484
P 18	Saliva	OMI702	50454	50454	38245	50453	50455	50454	50455	50456	70178	70185	64645	64666	38687	39792	39792	x	32758	64767	36919	36895	36896	46204	51416	42027	42521	43327	42425	63105	42492	36224	42457	37509	72336	30699	38739
P 18	Saliva	OMI705	49411	49411	36313	49414	49413	49412	49413	49412	69920	69936	63846	63860	37763	38546	38545	32758	x	63686	33306	33192	33191	44348	49927	39408	40177	41503	39715	62035	40971	15497	40271	34875	72480	2571	37212
P 15	Feces	OMI715	59304	59311	63888	59306	59307	59311	59305	59305	68650	68674	47217	47215	64369	64497	64497	64767	63686	x	63530	63649	63650	62899	57529	64702	64809	65678	64549	45967	64567	63828	63307	63701	66005	63574	64247
P 03	Feces	OMI753	49180	49180	35520	49180	49178	49180	49181	49180	69595	69608	63388	63408	36680	37869	37869	36919	33306	63530	x	1360	1361	43913	50013	39670	40637	42323	40208	62258	41099	33571	39669	34833	72074	33465	35122
P 03	Feces	OMI754	49188	49188	35357	49188	49186	49188	49189	49188	69353	69366	63480	63499	36662	37849	37849	36895	33192	63649	1360	x	1	43999	50161	39675	40537	42152	40217	62191	41058	33460	39725	34899	72106	33381	36482
P 03	Feces	OMI755	49189	49189	35356	49189	49187	49189	49190	49189	69352	69365	63479	63498	36661	37848	37848	36896	33191	63650	1361	1	x	43998	50162	39674	40538	42153	40216	62190	41059	33459	39726	34898	72107	33380	36481
C1	Saliva	OMI788	46167	46169	44209	46169	46167	46169	46168	46169	72308	72322	61771	61780	44672	44621	44620	46204	44348	62899	43913	43999	43998	x	46728	44356	45516	46357	44496	59460	48984	45117	45825	42703	72239	44422	43496
C2	Feces	OMI802	51026	51026	50002	51026	51026	51024	51025	51022	69653	69674	58223	58219	50254	50986	50985	51416	49927	57529	50013	50161	50162	46728	x	50313	51468	52398	50579	55631	53717	50218	51268	49425	69877	49943	49985
C3	Saliva	OMI808	49610	49610	39287	49612	49608	49610	49611	49610	70288	70302	63793	63809	39943	41547	41547	42027	39408	64702	39670	39675	39674	44356	50313	x	43554	43348	2703	62829	45696	40534	40202	38251	72144	39431	40014
C3	Saliva	OMI809	51219	51226	40323	51220	51219	51226	51220	51217	70998	71010	64910	64928	40819	41510	41509	42521	40177	64809	40637	40537	40538	45516	51468	43554	x	45181	43951	62695	46173	41268	44369	38862	73247	40355	40675
C2	Saliva	OMI813	51835	51836	41703	51835	51839	51836	51836	51837	71747	71762	65235	65248	42098	42698	42698	43327	41503	65678	42323	42152	42153	46357	52398	43348	45181	x	43563	63827	45965	42576	40369	40672	72261	41600	40106
C3	Feces	OMI815	49621	49621	39732	49623	49619	49621	49622	49621	70313	70326	63682	63698	40335	41646	41646	42425	39715	64549	40208	40217	40216	44496	50579	2703	43951	43563	x	62757	46047	40893	40167	38763	72303	39765	40351
C2	Feces	OMI816	58351	58351	61653	58353	58357	58351	58352	58353	68614	68632	46697	46682	62485	62666	62666	63105	62035	45967	62258	62191	62190	59460	55631	62829	62695	63827	62757	x	62797	62292	61687	61999	66199	62032	62498
C 10	Feces	OMI840	52546	52546	41971	52548	52551	52546	52547	52546	70193	70196	64134	64150	42666	43143	43142	42492	40971	64567	41099	41058	41059	48984	53717	45696	46173	45965	46047	62797	x	42347	44732	41703	71810	41203	41988
C13	Feces	OMI847	50583	50583	36716	50584	50584	50584	50585	50584	69670	69683	64038	64054	38467	39128	39127	36224	15497	63828	33571	33460	33459	45117	50218	40534	41268	42576	40893	62292	42347	x	40428	35670	72683	16819	37852
C11	Saliva	OMI850	50334	50334	39914	50332	50332	50332	50333	50332	70072	70078	62829	62839	41095	42096	42096	42457	40271	63307	39669	39725	39726	45825	51268	40202	44369	40369	40167	61687	44732	40428	x	40134	71055	40427	40736
C7	Saliva	OMI872	48769	48769	34481	48769	48764	48769	48770	48769	70336	70345	63811	63842	34499	35665	35665	37509	34875	63701	34833	34899	34898	42703	49425	38251	38862	40672	38763	61999	41703	35670	40134	x	72478	34776	34689
C7	Saliva	OMI875	70782	70780	73140	70782	70787	70778	70781	70782	63986	64056	65367	65334	72505	72782	72781	72336	72480	66005	72074	72106	72107	72239	69877	72144	73247	72261	72303	66199	71810	72683	71055	72478	x	72371	72617
P 18	Feces	OMI885	49364	49364	36470	49365	49364	49365	49366	49365	69933	69949	63798	63812	37852	38570	38569	30699	2571	63574	33465	33381	33380	44422	49943	39431	40355	41600	39765	62032	41203	16819	40427	34776	72371	x	37270
		Reference	49688	49692	36713	49687	49671	49692	49689	49686	70419	70423	64048	64083	36258	36484	36484	38739	37212	64247	35122	36482	36481	43496	49985	40014	40675	40106	40351	62498	41988	37852	40736	34689	72617	37270	x

## Sheet: S. salivarius
Patient/control	Sample	Isolate	OMI799	OMI811	OMI811-1	OMI814	OMI817	OMI830	OMI833	OMI836	OMI841	OMI871	OMI879	Reference
C2	Saliva	OMI799	0	39365	39416	39410	37729	57970	57976	38387	38372	36994	36990	33497
C3	Saliva	OMI811	39365	0	327	340	43077	59809	59809	39467	39462	41793	41789	39155
C3	Saliva	OMI811-1	39416	327	0	19	43124	59822	59830	39488	39475	41811	41807	39467
C3	Feces	OMI814	39410	340	19	0	43118	59820	59824	39481	39468	41805	41801	39461
C2	Feces	OMI817	37729	43077	43124	43118	0	52798	52798	41902	41896	34362	34362	36329
C13	Saliva	OMI830	57970	59809	59822	59820	52798	0	43	54233	54227	54753	54758	54725
C13	Feces	OMI833	57976	59809	59830	59824	52798	43	0	54227	54229	54757	54762	54733
C 10	Saliva	OMI836	38387	39467	39488	39481	41902	54233	54227	0	24	37982	37984	39453
C 10	Feces	OMI841	38372	39462	39475	39468	41896	54227	54229	24	0	37979	37977	39441
C7	Saliva	OMI871	36994	41793	41811	41805	34362	54753	54757	37982	37979	0	10	35368
C7	Feces	OMI879	36990	41789	41807	41801	34362	54758	54762	37984	37977	10	0	35368
		Reference	33497	39155	39467	39461	36329	54725	54733	39453	39441	35368	35368	0
